# Supplementary material for: Causal analysis of the impact of serum 25-hydroxyvitamin D levels on laryngeal cancer: A two-sample mendelian randomization study
Source: Braz J Otorhinolaryngol. 2025 Sep 10;92(1):101705. doi: 10.1016/j.bjorl.2025.101705 (PMC12827714; doi:10.1016/j.bjorl.2025.101705)
Supplement: Supplementary file 2 [file mmc2.csv]

refsnp_id	chr_name	chrom_start	chrom_end	ensembl_gene_stable_id	ensembl_gene_name	consequence_type_tv	reg_feature_stable_id	reg_consequence_types	motif_feature_stable_id	motif_consequence_types	motif_score_delta
rs512083	1	45561683	45561683	ENSG00000117448	ENSG00000117448	intron_variant					NA
rs12123821	1	152206676	152206676								NA
rs35408430	1	17233700	17233700	ENSG00000142623	ENSG00000142623	intron_variant					NA
rs35408430	HG2095_PATCH	76213	76213								NA
rs55707527	1	41303441	41303441								NA
rs55707527	HG986_PATCH	53113	53113								NA
rs6671730	1	2407700	2407700	ENSG00000157911	ENSG00000157911	intron_variant	ENSR00001164937	regulatory_region_variant			NA
rs6672758	1	230167766	230167766	ENSG00000143641	ENSG00000143641	intron_variant	ENSR00000389657	regulatory_region_variant			NA
rs6672758	1	230167766	230167766	ENSG00000143641	ENSG00000143641	intron_variant	ENSR00000257205	regulatory_region_variant			NA
rs7528419	1	109274570	109274570	ENSG00000143126	ENSG00000143126	3_prime_UTR_variant					NA
rs2131925	1	62560271	62560271	ENSG00000116641	ENSG00000116641	intron_variant					NA
rs2642439	1	220797157	220797157	ENSG00000186205	ENSG00000186205	intron_variant					NA
rs10908469	1	155498941	155498941	ENSG00000116539	ENSG00000116539	intron_variant					NA
rs727857	2	58754832	58754832								NA
rs1047891	2	210675783	210675783	ENSG00000021826	ENSG00000021826	missense_variant					NA
rs1260326	2	27508073	27508073	ENSG00000084734	ENSG00000084734	missense_variant					NA
rs1260326	2	27508073	27508073	ENSG00000084734	ENSG00000084734	splice_region_variant					NA
rs6547409	2	20967337	20967337								NA
rs6724965	2	100823689	100823689	ENSG00000170485	ENSG00000170485	intron_variant	ENSR00001357476	regulatory_region_variant			NA
rs13011615	2	21051295	21051295								NA
rs7569755	2	117890685	117890685								NA
rs2012736	2	233713733	233713733	ENSG00000167165	ENSG00000167165	intron_variant					NA
rs2012736	2	233713733	233713733	ENSG00000242515	ENSG00000242515	intron_variant					NA
rs2012736	2	233713733	233713733	ENSG00000241119	ENSG00000241119	intron_variant					NA
rs2012736	2	233713733	233713733	ENSG00000288705	ENSG00000288705	missense_variant					NA
rs2012736	2	233713733	233713733	ENSG00000244122	ENSG00000244122	intron_variant					NA
rs2012736	2	233713733	233713733	ENSG00000242366	ENSG00000242366	intron_variant					NA
rs58387006	2	32354931	32354931				ENSR00001223647	regulatory_region_variant			NA
rs6438900	3	125429443	125429443								NA
rs6782190	3	85590522	85590522	ENSG00000175161	ENSG00000175161	intron_variant					NA
rs71297391	3	52342757	52342757	ENSG00000114841	ENSG00000114841	intron_variant					NA
rs9861009	3	141935843	141935843								NA
rs293435	4	68722334	68722334								NA
rs293435	HSCHR4_1_CTG9	298673	298673								NA
rs1352846	4	71752058	71752058	ENSG00000145321	ENSG00000145321	intron_variant	ENSR00001082962	regulatory_region_variant			NA
rs3890624	4	165329916	165329916	ENSG00000052802	ENSG00000052802	intron_variant	ENSR00001379390	regulatory_region_variant			NA
rs4364259	4	15890536	15890536								NA
rs4616820	4	56879315	56879315				ENSR00000724555	regulatory_region_variant			NA
rs6834488	4	87257767	87257767								NA
rs11249525	4	69080923	69080923								NA
rs62318873	4	71879713	71879713								NA
rs78649910	4	3480486	3480486	ENSG00000175920	ENSG00000175920	intron_variant	ENSR00001375948	regulatory_region_variant			NA
rs78649910	4	3480486	3480486	ENSG00000175920	ENSG00000175920	intron_variant	ENSR00000308465	regulatory_region_variant			NA
rs1966478	5	119291624	119291624				ENSR00001382538	regulatory_region_variant			NA
rs28407950	6	32658571	32658571				ENSR00000787945	regulatory_region_variant			NA
rs28407950	HSCHR6_MHC_COX_CTG1	4071521	4071521								NA
rs28407950	HSCHR6_MHC_QBL_CTG1	3852485	3852485								NA
rs28407950	HSCHR6_MHC_DBB_CTG1	3899383	3899383								NA
rs28407950	HSCHR6_MHC_SSTO_CTG1	4055793	4055793								NA
rs28407950	HSCHR6_MHC_MANN_CTG1	4073802	4073802								NA
rs28407950	HSCHR6_MHC_MCF_CTG1	3954923	3954923								NA
rs9476310	6	60799829	60799829								NA
rs9490317	6	121538353	121538353								NA
rs72834856	6	22801629	22801629				ENSR00001264739	regulatory_region_variant			NA
rs2248551	6	131603549	131603549	ENSG00000112282	ENSG00000112282	intron_variant					NA
rs143069752	6	40994798	40994798								NA
rs1858889	7	107477002	107477002	ENSG00000164597	ENSG00000164597	intron_variant					NA
rs1858889	HG2266_PATCH	322666	322666								NA
rs2346264	7	133851598	133851598	ENSG00000131558	ENSG00000131558	intron_variant	ENSR00001276964	regulatory_region_variant			NA
rs7784802	7	64555001	64555001	ENSG00000173041	ENSG00000173041	intron_variant					NA
rs10085881	7	21538342	21538342								NA
rs41301394	7	75983485	75983485	ENSG00000127948	ENSG00000127948	intron_variant					NA
rs804281	8	11754356	11754356	ENSG00000136574	ENSG00000136574	intron_variant					NA
rs804281	HG76_PATCH	1593726	1593726								NA
rs34726834	8	26032090	26032090	ENSG00000221818	ENSG00000221818	intron_variant					NA
rs12056768	8	115976302	115976302								NA
rs57459725	8	60399646	60399646								NA
rs532436	9	133274414	133274414				ENSR00001156072	regulatory_region_variant			NA
rs532436	HG2030_PATCH	100507	100507								NA
rs700065	9	123071390	123071390	ENSG00000011454	ENSG00000011454	intron_variant					NA
rs13284054	9	104906792	104906792	ENSG00000165029	ENSG00000165029	intron_variant					NA
rs10822145	10	63174788	63174788	ENSG00000171988	ENSG00000171988	intron_variant	ENSR00000405742	regulatory_region_variant			NA
rs4418728	10	93079967	93079967				ENSR00000948315	regulatory_region_variant	ENSM00205344704	TF_binding_site_variant	0.00182335
rs4418728	10	93079967	93079967				ENSR00000260837	regulatory_region_variant	ENSM00205344704	TF_binding_site_variant	0.00182335
rs4418728	10	93079967	93079967				ENSR00000948315	regulatory_region_variant	ENSM00205344704	TF_binding_site_variant	0.00705585
rs4418728	10	93079967	93079967				ENSR00000260837	regulatory_region_variant	ENSM00205344704	TF_binding_site_variant	0.00705585
rs4418728	10	93079967	93079967				ENSR00000948315	regulatory_region_variant	ENSM00205344704	TF_binding_site_variant	0.013038
rs4418728	10	93079967	93079967				ENSR00000260837	regulatory_region_variant	ENSM00205344704	TF_binding_site_variant	0.013038
rs34993776	10	89681932	89681932								NA
rs2276360	11	71458501	71458501	ENSG00000172890	ENSG00000172890	missense_variant					NA
rs2847500	11	120243712	120243712	ENSG00000137709	ENSG00000137709	intron_variant					NA
rs33981819	11	66311890	66311890				ENSR00000432976	regulatory_region_variant	ENSM00524494292	TF_binding_site_variant	0.013819
rs33981819	11	66311890	66311890				ENSR00000432976	regulatory_region_variant	ENSM00177633123	TF_binding_site_variant	0.00466923
rs33981819	11	66311890	66311890				ENSR00000432976	regulatory_region_variant	ENSM00035995045	TF_binding_site_variant	0.0100842
rs33981819	11	66311890	66311890				ENSR00000432976	regulatory_region_variant	ENSM00036272233	TF_binding_site_variant	0.0189206
rs33981819	11	66311890	66311890				ENSR00000432976	regulatory_region_variant	ENSM00090757992	TF_binding_site_variant	-0.0273426
rs33981819	11	66311890	66311890				ENSR00000432976	regulatory_region_variant	ENSM00206256982	TF_binding_site_variant	0.00469379
rs7128011	11	14440986	14440986								NA
rs10766281	11	15706898	15706898								NA
rs575976	11	75726585	75726585	ENSG00000166391	ENSG00000166391	intron_variant					NA
rs964184	11	116778201	116778201	ENSG00000109917	ENSG00000109917	3_prime_UTR_variant					NA
rs1660818	11	71317203	71317203								NA
rs1038165	12	68272160	68272160				ENSR00000461576	regulatory_region_variant			NA
rs12317268	12	21199607	21199607	ENSG00000134538	ENSG00000134538	intron_variant					NA
rs10859995	12	95981904	95981904	ENSG00000084110	ENSG00000084110	intron_variant					NA
rs11182428	12	38132585	38132585								NA
rs73413596	12	111144826	111144826	ENSG00000111249	ENSG00000111249	intron_variant					NA
rs2171427	12	24669220	24669220								NA
rs34284484	13	55136096	55136096								NA
rs2756119	14	103535180	103535180	ENSG00000166166	ENSG00000166166	3_prime_UTR_variant					NA
rs8018720	14	39086981	39086981	ENSG00000100934	ENSG00000100934	missense_variant					NA
rs1800588	15	58431476	58431476								NA
rs2123930	15	99690828	99690828	ENSG00000068305	ENSG00000068305	intron_variant					NA
rs62007299	15	77419377	77419377	ENSG00000173517	ENSG00000173517	intron_variant	ENSR00001332434	regulatory_region_variant	ENSM00409501935	TF_binding_site_variant	-0.159958
rs62007299	15	77419377	77419377	ENSG00000173517	ENSG00000173517	intron_variant	ENSR00001332434	regulatory_region_variant	ENSM00409501935	TF_binding_site_variant	-0.0797262
rs62007299	15	77419377	77419377	ENSG00000173517	ENSG00000173517	intron_variant	ENSR00001332434	regulatory_region_variant	ENSM00115982491	TF_binding_site_variant	-0.0546272
rs62007299	15	77419377	77419377	ENSG00000173517	ENSG00000173517	intron_variant	ENSR00001332434	regulatory_region_variant	ENSM00115982491	TF_binding_site_variant	-0.041571
rs62007299	15	77419377	77419377	ENSG00000173517	ENSG00000173517	intron_variant	ENSR00001332434	regulatory_region_variant	ENSM00410002454	TF_binding_site_variant	-0.144458
rs62007299	15	77419377	77419377	ENSG00000173517	ENSG00000173517	intron_variant	ENSR00001332434	regulatory_region_variant	ENSM00522112951	TF_binding_site_variant	0.100192
rs62007299	15	77419377	77419377	ENSG00000173517	ENSG00000173517	intron_variant	ENSR00001332434	regulatory_region_variant	ENSM00522112951	TF_binding_site_variant	0.0410123
rs62012775	15	63579075	63579075	ENSG00000140455	ENSG00000140455	intron_variant					NA
rs10083762	16	11813353	11813353								NA
rs11076175	16	56972466	56972466	ENSG00000087237	ENSG00000087237	intron_variant	ENSR00001336728	regulatory_region_variant			NA
rs11542462	16	82000205	82000205	ENSG00000184860	ENSG00000184860	stop_gained					NA
rs11542462	16	82000205	82000205	ENSG00000184860	ENSG00000184860	missense_variant					NA
rs77924615	16	20381010	20381010	ENSG00000169340	ENSG00000169340	intron_variant					NA
rs8063565	16	30872644	30872644								NA
rs10454087	17	42583623	42583623	ENSG00000141699	ENSG00000141699	intron_variant					NA
rs12949853	17	7667560	7667560								NA
rs2952289	17	68468273	68468273				ENSR00000562663	regulatory_region_variant			NA
rs2659007	17	81243678	81243678								NA
rs2037511	18	63698973	63698973								NA
rs4121823	18	49617853	49617853								NA
rs8091117	18	31339831	31339831	ENSG00000134760	ENSG00000134760	missense_variant					NA
rs3745669	19	11833037	11833037	ENSG00000171295	ENSG00000171295	3_prime_UTR_variant					NA
rs3814995	19	35851310	35851310	ENSG00000161270	ENSG00000161270	stop_gained	ENSR00000288229	regulatory_region_variant			NA
rs3814995	19	35851310	35851310	ENSG00000161270	ENSG00000161270	missense_variant	ENSR00000288229	regulatory_region_variant			NA
rs8107974	19	19277691	19277691	ENSG00000105705	ENSG00000105705	intron_variant					NA
rs62115743	19	51011618	51011618								NA
rs212100	19	47873738	47873738	ENSG00000105398	ENSG00000105398	intron_variant					NA
rs429358	19	44908684	44908684	ENSG00000130203	ENSG00000130203	missense_variant					NA
rs142158911	19	11079858	11079858				ENSR00001022181	regulatory_region_variant			NA
rs8121940	20	54125767	54125767				ENSR00000654939	regulatory_region_variant			NA
rs8123293	20	54102016	54102016								NA
rs2229742	21	14966851	14966851	ENSG00000180530	ENSG00000180530	missense_variant					NA
rs6003465	22	23023333	23023333								NA
rs2074735	22	31139886	31139886	ENSG00000100078	ENSG00000100078	missense_variant	ENSR00001367550	regulatory_region_variant			NA
rs5771043	22	50428839	50428839	ENSG00000100239	ENSG00000100239	intron_variant					NA
