# Supplementary material for: Causal analysis of the impact of serum 25-hydroxyvitamin D levels on laryngeal cancer: A two-sample mendelian randomization study
Source: Braz J Otorhinolaryngol. 2025 Sep 10;92(1):101705. doi: 10.1016/j.bjorl.2025.101705 (PMC12827714; doi:10.1016/j.bjorl.2025.101705)
Supplement: Supplementary file 3 [file mmc3.csv]

ENSEMBL	ENTREZID	SYMBOL	refsnp_id
ENSG00000011454	23637	RABGAP1	rs700065
ENSG00000021826	1373	CPS1	rs1047891
ENSG00000052802	6307	MSMO1	rs3890624
ENSG00000068305	4205	MEF2A	rs2123930
ENSG00000084110	3034	HAL	rs10859995
ENSG00000084734	2646	GCKR	rs1260326
ENSG00000084734	2646	GCKR	rs1260326
ENSG00000087237	1071	CETP	rs11076175
ENSG00000100078	50487	PLA2G3	rs2074735
ENSG00000100239	9701	PPP6R2	rs5771043
ENSG00000100934	10484	SEC23A	rs8018720
ENSG00000105398	6822	SULT2A1	rs212100
ENSG00000105705	57794	SUGP1	rs8107974
ENSG00000109917	8882	ZPR1	rs964184
ENSG00000111249	23316	CUX2	rs73413596
ENSG00000112282	9439	MED23	rs2248551
ENSG00000114841	25981	DNAH1	rs71297391
ENSG00000116539	55870	ASH1L	rs10908469
ENSG00000116641	85440	DOCK7	rs2131925
ENSG00000117448	10327	AKR1A1	rs512083
ENSG00000127948	5447	POR	rs41301394
ENSG00000130203	348	APOE	rs429358
ENSG00000131558	60412	EXOC4	rs2346264
ENSG00000134538	10599	SLCO1B1	rs12317268
ENSG00000134760	1828	DSG1	rs8091117
ENSG00000136574	2626	GATA4	rs804281
ENSG00000137709	25833	POU2F3	rs2847500
ENSG00000140455	9960	USP3	rs62012775
ENSG00000141699	162427	RETREG3	rs10454087
ENSG00000142623	29943	PADI1	rs35408430
ENSG00000143126	1952	CELSR2	rs7528419
ENSG00000143641	2590	GALNT2	rs6672758
ENSG00000143641	2590	GALNT2	rs6672758
ENSG00000145321	2638	GC	rs1352846
ENSG00000157911	5192	PEX10	rs6671730
ENSG00000161270	4868	NPHS1	rs3814995
ENSG00000161270	4868	NPHS1	rs3814995
ENSG00000164597	10466	COG5	rs1858889
ENSG00000165029	19	ABCA1	rs13284054
ENSG00000166166	115708	TRMT61A	rs2756119
ENSG00000166391	80168	MOGAT2	rs575976
ENSG00000167165	54578	UGT1A6	rs2012736
ENSG00000169340	204474	PDILT	rs77924615
ENSG00000170485	4862	NPAS2	rs6724965
ENSG00000171295	126070	ZNF440	rs3745669
ENSG00000171988	221037	JMJD1C	rs10822145
ENSG00000172890	55191	NADSYN1	rs2276360
ENSG00000173041	340252	ZNF680	rs7784802
ENSG00000173517	79834	PEAK1	rs62007299
ENSG00000173517	79834	PEAK1	rs62007299
ENSG00000173517	79834	PEAK1	rs62007299
ENSG00000173517	79834	PEAK1	rs62007299
ENSG00000173517	79834	PEAK1	rs62007299
ENSG00000173517	79834	PEAK1	rs62007299
ENSG00000173517	79834	PEAK1	rs62007299
ENSG00000175161	253559	CADM2	rs6782190
ENSG00000175920	285489	DOK7	rs78649910
ENSG00000175920	285489	DOK7	rs78649910
ENSG00000180530	8204	NRIP1	rs2229742
ENSG00000184860	93517	SDR42E1	rs11542462
ENSG00000184860	93517	SDR42E1	rs11542462
ENSG00000186205	64757	MTARC1	rs2642439
ENSG00000221818	64641	EBF2	rs34726834
ENSG00000241119	54600	UGT1A9	rs2012736
ENSG00000242366	54576	UGT1A8	rs2012736
ENSG00000242515	54575	UGT1A10	rs2012736
ENSG00000244122	54577	UGT1A7	rs2012736
ENSG00000288705	54579	UGT1A5	rs2012736
