# Supplementary material for: Causal analysis of the impact of serum 25-hydroxyvitamin D levels on laryngeal cancer: A two-sample mendelian randomization study
Source: Braz J Otorhinolaryngol. 2025 Sep 10;92(1):101705. doi: 10.1016/j.bjorl.2025.101705 (PMC12827714; doi:10.1016/j.bjorl.2025.101705)
Supplement: Supplementary file 4 [file mmc4.csv]

ID	Description	GeneRatio	BgRatio	RichFactor	FoldEnrichment	zScore	pvalue	p.adjust	qvalue	geneID	Count
GO:0006063	uronic acid metabolic process	7/56	26/18888	0.269230769230769	90.8076923076923	24.9881222259646	8.59563490407672e-13	5.22184820422661e-10	4.33400959900289e-10	AKR1A1/UGT1A6/UGT1A9/UGT1A8/UGT1A10/UGT1A7/UGT1A5	7
GO:0019585	glucuronate metabolic process	7/56	26/18888	0.269230769230769	90.8076923076923	24.9881222259646	8.59563490407672e-13	5.22184820422661e-10	4.33400959900289e-10	AKR1A1/UGT1A6/UGT1A9/UGT1A8/UGT1A10/UGT1A7/UGT1A5	7
GO:0052695	cellular glucuronidation	6/56	21/18888	0.285714285714286	96.3673469387755	23.8443344371805	2.70229072367681e-11	1.09442774308911e-08	9.08348952028907e-09	UGT1A6/UGT1A9/UGT1A8/UGT1A10/UGT1A7/UGT1A5	6
GO:0006805	xenobiotic metabolic process	8/56	126/18888	0.0634920634920635	21.4149659863946	12.5378089650663	3.40412494187021e-09	1.03400295109308e-06	8.58197814292542e-07	SULT2A1/POR/SLCO1B1/UGT1A6/UGT1A9/UGT1A8/UGT1A10/UGT1A7	8
GO:0071466	cellular response to xenobiotic stimulus	9/56	194/18888	0.0463917525773196	15.6472754050074	11.1823704155637	5.27691183882629e-09	1.08856067831757e-06	9.03479428051318e-07	SULT2A1/POR/SLCO1B1/ABCA1/UGT1A6/UGT1A9/UGT1A8/UGT1A10/UGT1A7	9
GO:0009410	response to xenobiotic stimulus	12/56	444/18888	0.027027027027027	9.11583011583012	9.43678709156885	5.37560828798801e-09	1.08856067831757e-06	9.03479428051318e-07	CPS1/SULT2A1/POR/SLCO1B1/GATA4/ABCA1/UGT1A6/NPAS2/UGT1A9/UGT1A8/UGT1A10/UGT1A7	12
GO:0009812	flavonoid metabolic process	4/56	13/18888	0.307692307692308	103.78021978022	20.2145938031149	4.85626259318334e-08	8.42908435816822e-06	6.99593919439043e-06	UGT1A9/UGT1A8/UGT1A10/UGT1A7	4
GO:0008202	steroid metabolic process	9/56	329/18888	0.027355623100304	9.2266608771168	8.20864622687593	4.88055287005893e-07	7.41233967140199e-05	6.15206532831112e-05	MSMO1/CETP/SULT2A1/APOE/GC/ABCA1/SDR42E1/UGT1A8/UGT1A7	9
GO:0042440	pigment metabolic process	5/56	80/18888	0.0625	21.0803571428571	9.81459536168745	3.87365022403063e-06	0.000522942780244135	0.000434030048493724	SLCO1B1/UGT1A9/UGT1A8/UGT1A10/UGT1A7	5
GO:0034374	low-density lipoprotein particle remodeling	3/56	16/18888	0.1875	63.2410714285714	13.5817386242771	1.34509975053955e-05	0.00159251234567452	0.00132174730531184	CETP/PLA2G3/APOE	3
GO:0071827	plasma lipoprotein particle organization	4/56	50/18888	0.08	26.9828571428571	10.0318676135764	1.44178072447899e-05	0.00159251234567452	0.00132174730531184	CETP/PLA2G3/APOE/ABCA1	4
GO:0034375	high-density lipoprotein particle remodeling	3/56	17/18888	0.176470588235294	59.5210084033613	13.1633395869071	1.62990191062461e-05	0.00165027568450742	0.00136968950033191	CETP/PLA2G3/APOE	3
GO:0071825	protein-lipid complex organization	4/56	53/18888	0.0754716981132075	25.455525606469	9.72208479679506	1.82115442761159e-05	0.00170207894580621	0.00141268497299749	CETP/PLA2G3/APOE/ABCA1	4
GO:0043691	reverse cholesterol transport	3/56	20/18888	0.15	50.5928571428571	12.1003651058464	2.71529004642379e-05	0.00235648386171779	0.00195582546201052	CETP/APOE/ABCA1	3
GO:0008203	cholesterol metabolic process	5/56	141/18888	0.0354609929078014	11.9604863221884	7.12362044999103	6.07304955346567e-05	0.00491917013830719	0.00408279401559306	MSMO1/CETP/SULT2A1/APOE/ABCA1	5
GO:0001889	liver development	5/56	143/18888	0.034965034965035	11.7932067932068	7.06485211323193	6.49352127568146e-05	0.00493101771872061	0.00409262722506766	CPS1/UGT1A9/UGT1A8/UGT1A10/UGT1A7	5
GO:0061008	hepaticobiliary system development	5/56	146/18888	0.0342465753424658	11.5508806262231	6.9788594412928	7.16596898284226e-05	0.00512156018479608	0.00425077293223708	CPS1/UGT1A9/UGT1A8/UGT1A10/UGT1A7	5
GO:1902652	secondary alcohol metabolic process	5/56	152/18888	0.0328947368421053	11.0949248120301	6.81418193232799	8.67109892974325e-05	0.00585299177757669	0.00485784372789125	MSMO1/CETP/SULT2A1/APOE/ABCA1	5
GO:0016125	sterol metabolic process	5/56	155/18888	0.032258064516129	10.8801843317972	6.73526225241768	9.50939016832303e-05	0.00608100476553288	0.00504708907548668	MSMO1/CETP/SULT2A1/APOE/ABCA1	5
GO:0006066	alcohol metabolic process	7/56	373/18888	0.0187667560321716	6.32975871313673	5.66927321181633	0.000111676740212039	0.0062434098674631	0.00518188144078809	MSMO1/CETP/SULT2A1/AKR1A1/APOE/ABCA1/MOGAT2	7
GO:0010743	regulation of macrophage derived foam cell differentiation	3/56	33/18888	0.0909090909090909	30.6623376623377	9.29985884674523	0.00012644941518154	0.0062434098674631	0.00518188144078809	CETP/PLA2G3/ABCA1	3
GO:0034368	protein-lipid complex remodeling	3/56	33/18888	0.0909090909090909	30.6623376623377	9.29985884674523	0.00012644941518154	0.0062434098674631	0.00518188144078809	CETP/PLA2G3/APOE	3
GO:0034369	plasma lipoprotein particle remodeling	3/56	33/18888	0.0909090909090909	30.6623376623377	9.29985884674523	0.00012644941518154	0.0062434098674631	0.00518188144078809	CETP/PLA2G3/APOE	3
GO:0042573	retinoic acid metabolic process	3/56	33/18888	0.0909090909090909	30.6623376623377	9.29985884674523	0.00012644941518154	0.0062434098674631	0.00518188144078809	UGT1A9/UGT1A8/UGT1A7	3
GO:0032370	positive regulation of lipid transport	4/56	87/18888	0.0459770114942529	15.5073891625616	7.39580911810368	0.000128465223610352	0.0062434098674631	0.00518188144078809	CETP/PLA2G3/APOE/ABCA1	4
GO:0097006	regulation of plasma lipoprotein particle levels	4/56	91/18888	0.043956043956044	14.8257456828885	7.20928625868328	0.000152901413202077	0.00714520065540473	0.005930346309619	CETP/PLA2G3/APOE/ABCA1	4
GO:0034367	protein-containing complex remodeling	3/56	36/18888	0.0833333333333333	28.1071428571429	8.87735444620956	0.000164438652109012	0.00739973934490554	0.00614160735752177	CETP/PLA2G3/APOE	3
GO:0032373	positive regulation of sterol transport	3/56	39/18888	0.0769230769230769	25.9450549450549	8.50354260691926	0.000209155091656398	0.00876287711594911	0.00727297923073792	CETP/APOE/ABCA1	3
GO:0032376	positive regulation of cholesterol transport	3/56	39/18888	0.0769230769230769	25.9450549450549	8.50354260691926	0.000209155091656398	0.00876287711594911	0.00727297923073792	CETP/APOE/ABCA1	3
GO:0010742	macrophage derived foam cell differentiation	3/56	40/18888	0.075	25.2964285714286	8.38816722007811	0.000225639390109407	0.009138395299431	0.00758465037630921	CETP/PLA2G3/ABCA1	3
GO:0090077	foam cell differentiation	3/56	41/18888	0.0731707317073171	24.6794425087108	8.27693543500223	0.000242942490224696	0.00952177824590341	0.00790284908778468	CETP/PLA2G3/ABCA1	3
GO:0070328	triglyceride homeostasis	3/56	42/18888	0.0714285714285714	24.0918367346939	8.16960033594818	0.000261081775136034	0.0099129486496963	0.00822751120330003	GCKR/CETP/APOE	3
GO:0055090	acylglycerol homeostasis	3/56	43/18888	0.0697674418604651	23.531561461794	8.06593518145827	0.000280074461138674	0.010311832432833	0.0085585752398995	GCKR/CETP/APOE	3
GO:0006641	triglyceride metabolic process	4/56	108/18888	0.037037037037037	12.4920634920635	6.53114583703032	0.000295361654540633	0.0105548355960844	0.00876026207584912	CPS1/CETP/APOE/MOGAT2	4
GO:1905954	positive regulation of lipid localization	4/56	112/18888	0.0357142857142857	12.0459183673469	6.39346928751919	0.00033931353579015	0.0117790270281438	0.00977631179810416	CETP/PLA2G3/APOE/ABCA1	4
GO:2000822	regulation of behavioral fear response	2/56	10/18888	0.2	67.4571428571429	11.4628063626371	0.000382639551053977	0.0129140848480717	0.0107183827458979	APOE/NPAS2	2
GO:1903365	regulation of fear response	2/56	11/18888	0.181818181818182	61.3246753246753	10.9132003617211	0.00046678052387586	0.0153280631488965	0.0127219272225626	APOE/NPAS2	2
GO:0010874	regulation of cholesterol efflux	3/56	54/18888	0.0555555555555556	18.7380952380952	7.11803075495704	0.000550078189842552	0.0165675867535727	0.0137507022828006	CETP/APOE/ABCA1	3
GO:0120009	intermembrane lipid transfer	3/56	54/18888	0.0555555555555556	18.7380952380952	7.11803075495704	0.000550078189842552	0.0165675867535727	0.0137507022828006	CETP/APOE/ABCA1	3
GO:0034370	triglyceride-rich lipoprotein particle remodeling	2/56	12/18888	0.166666666666667	56.2142857142857	10.433124210014	0.000559070828721383	0.0165675867535727	0.0137507022828006	CETP/APOE	2
GO:0034372	very-low-density lipoprotein particle remodeling	2/56	12/18888	0.166666666666667	56.2142857142857	10.433124210014	0.000559070828721383	0.0165675867535727	0.0137507022828006	CETP/APOE	2
GO:0019748	secondary metabolic process	3/56	57/18888	0.0526315789473684	17.7518796992481	6.90703350323422	0.000644831358131216	0.0186336677207606	0.0154655002611987	AKR1A1/UGT1A8/UGT1A7	3
GO:0034380	high-density lipoprotein particle assembly	2/56	13/18888	0.153846153846154	51.8901098901099	10.0089579709425	0.000659463137442556	0.0186336677207606	0.0154655002611987	APOE/ABCA1	2
GO:0006639	acylglycerol metabolic process	4/56	136/18888	0.0294117647058824	9.92016806722689	5.69306280670637	0.000706684126625851	0.019437730031154	0.0161328528220451	CPS1/CETP/APOE/MOGAT2	4
GO:0006638	neutral lipid metabolic process	4/56	137/18888	0.0291970802919708	9.84775808133472	5.66772261306038	0.000726345186747303	0.019437730031154	0.0161328528220451	CPS1/CETP/APOE/MOGAT2	4
GO:0010745	negative regulation of macrophage derived foam cell differentiation	2/56	14/18888	0.142857142857143	48.1836734693878	9.63054961763836	0.000767910322218428	0.019437730031154	0.0161328528220451	CETP/ABCA1	2
GO:0033700	phospholipid efflux	2/56	14/18888	0.142857142857143	48.1836734693878	9.63054961763836	0.000767910322218428	0.019437730031154	0.0161328528220451	APOE/ABCA1	2
GO:2001140	positive regulation of phospholipid transport	2/56	14/18888	0.142857142857143	48.1836734693878	9.63054961763836	0.000767910322218428	0.019437730031154	0.0161328528220451	CETP/APOE	2
GO:2001138	regulation of phospholipid transport	2/56	15/18888	0.133333333333333	44.9714285714286	9.29015619799626	0.000884365454817392	0.0219286536245537	0.0182002600583257	CETP/APOE	2
GO:0055091	phospholipid homeostasis	2/56	16/18888	0.125	42.1607142857143	8.98175513669736	0.00100878180586196	0.0245133978824457	0.0203455362108581	CETP/ABCA1	2
GO:0032488	Cdc42 protein signal transduction	2/56	17/18888	0.117647058823529	39.6806722689076	8.70058186653267	0.00114111284409606	0.0271853354034649	0.0225631806944071	APOE/ABCA1	2
GO:0032368	regulation of lipid transport	4/56	156/18888	0.0256410256410256	8.64835164835165	5.23076673067932	0.00117774420062638	0.0275184462261741	0.0228396547408922	CETP/PLA2G3/APOE/ABCA1	4
GO:0010976	positive regulation of neuron projection development	4/56	161/18888	0.0248447204968944	8.37976929902396	5.12801042158339	0.00132322163068391	0.0303342317222822	0.0251766896165877	PLA2G3/CUX2/APOE/RETREG3	4
GO:0033344	cholesterol efflux	3/56	74/18888	0.0405405405405405	13.6737451737452	5.95672487416219	0.001378633502697	0.0310192538106825	0.0257452416293124	CETP/APOE/ABCA1	3
GO:1900221	regulation of amyloid-beta clearance	2/56	20/18888	0.1	33.7285714285714	7.9855787001279	0.00158513172587788	0.0350170008534841	0.0290632764285361	PLA2G3/APOE	2
GO:0055088	lipid homeostasis	4/56	176/18888	0.0227272727272727	7.66558441558442	4.84464259537789	0.00183458106647726	0.0398038570673191	0.0330362530391957	GCKR/CETP/APOE/ABCA1	4
GO:0032371	regulation of sterol transport	3/56	83/18888	0.036144578313253	12.1910499139415	5.57186378858596	0.00191763450772159	0.0401711366703747	0.0333410863592974	CETP/APOE/ABCA1	3
GO:0032374	regulation of cholesterol transport	3/56	83/18888	0.036144578313253	12.1910499139415	5.57186378858596	0.00191763450772159	0.0401711366703747	0.0333410863592974	CETP/APOE/ABCA1	3
GO:0001523	retinoid metabolic process	3/56	84/18888	0.0357142857142857	12.0459183673469	5.53278293418414	0.00198450632929406	0.0408673761032591	0.0339189485006907	UGT1A9/UGT1A8/UGT1A7	3
GO:0048732	gland development	6/56	449/18888	0.0133630289532294	4.50715876551066	4.1014478669404	0.00207466142184762	0.0420118937924143	0.0348688709145618	CPS1/ASH1L/UGT1A9/UGT1A8/UGT1A10/UGT1A7	6
GO:1905952	regulation of lipid localization	4/56	186/18888	0.021505376344086	7.25345622119816	4.67368932955514	0.0022431431563958	0.0446789989347689	0.0370825046389505	CETP/PLA2G3/APOE/ABCA1	4
GO:0016101	diterpenoid metabolic process	3/56	89/18888	0.0337078651685393	11.3691813804173	5.34686700249967	0.00234065048718471	0.0458691990633778	0.0380703423891843	UGT1A9/UGT1A8/UGT1A7	3
GO:0019915	lipid storage	3/56	94/18888	0.0319148936170213	10.7644376899696	5.17522021861141	0.00273406652840928	0.052728425905036	0.0437633372467182	APOE/ABCA1/NRIP1	3
GO:0010875	positive regulation of cholesterol efflux	2/56	27/18888	0.0740740740740741	24.984126984127	6.80065463786918	0.00288963434777291	0.0540139343468322	0.0448302786261774	APOE/ABCA1	2
GO:0034377	plasma lipoprotein particle assembly	2/56	27/18888	0.0740740740740741	24.984126984127	6.80065463786918	0.00288963434777291	0.0540139343468322	0.0448302786261774	APOE/ABCA1	2
GO:0015732	prostaglandin transport	2/56	28/18888	0.0714285714285714	24.0918367346939	6.66797450517588	0.00310601181886219	0.0563254382077247	0.0467487717591512	PLA2G3/SLCO1B1	2
GO:0032770	positive regulation of monooxygenase activity	2/56	28/18888	0.0714285714285714	24.0918367346939	6.66797450517588	0.00310601181886219	0.0563254382077247	0.0467487717591512	POR/APOE	2
GO:0006721	terpenoid metabolic process	3/56	100/18888	0.03	10.1185714285714	4.98555841949407	0.00325712119403761	0.0581200742050155	0.0482382768797097	UGT1A9/UGT1A8/UGT1A7	3
GO:0007288	sperm axoneme assembly	2/56	29/18888	0.0689655172413793	23.2610837438424	6.54204087098366	0.00332976079218714	0.0581200742050155	0.0482382768797097	PLA2G3/DNAH1	2
GO:0042632	cholesterol homeostasis	3/56	101/18888	0.0297029702970297	10.018387553041	4.95550757925127	0.0033498337965076	0.0581200742050155	0.0482382768797097	CETP/APOE/ABCA1	3
GO:0003341	cilium movement	4/56	209/18888	0.0191387559808612	6.45522898154477	4.32450693200468	0.00341311717041877	0.0581200742050155	0.0482382768797097	PLA2G3/DNAH1/ASH1L/CELSR2	4
GO:0055092	sterol homeostasis	3/56	102/18888	0.0294117647058824	9.92016806722689	4.92587338945606	0.0034441525454824	0.0581200742050155	0.0482382768797097	CETP/APOE/ABCA1	3
GO:0015914	phospholipid transport	3/56	103/18888	0.029126213592233	9.82385575589459	4.896645836696	0.00354008625074354	0.0584650980339082	0.0485246384374997	CETP/APOE/ABCA1	3
GO:0065005	protein-lipid complex assembly	2/56	30/18888	0.0666666666666667	22.4857142857143	6.42228965206937	0.00356083724650964	0.0584650980339082	0.0485246384374997	APOE/ABCA1	2
GO:0045939	negative regulation of steroid metabolic process	2/56	34/18888	0.0588235294117647	19.8403361344538	5.9958896990526	0.00455754401860776	0.0738322131014457	0.0612789778221226	APOE/UGT1A8	2
GO:0015908	fatty acid transport	3/56	115/18888	0.0260869565217391	8.79875776397516	4.57440688851335	0.00482030807765597	0.0770615041362106	0.063959212443136	PLA2G3/APOE/SLCO1B1	3
GO:0016358	dendrite development	4/56	235/18888	0.0170212765957447	5.74103343465046	3.9880434835813	0.00517161364728471	0.0816040335253366	0.0677294036103725	MEF2A/CUX2/APOE/CELSR2	4
GO:1990748	cellular detoxification	3/56	119/18888	0.0252100840336134	8.50300120048019	4.47728984811424	0.00530140762441795	0.0825796187649719	0.0685391161159568	AKR1A1/APOE/MTARC1	3
GO:0042445	hormone metabolic process	4/56	240/18888	0.0166666666666667	5.62142857142857	3.92909940532657	0.00556808265514897	0.0856357015950126	0.0710755920537337	SULT2A1/UGT1A9/UGT1A8/UGT1A7	4
GO:0055094	response to lipoprotein particle	2/56	38/18888	0.0526315789473684	17.7518796992481	5.63672629994844	0.00566801740742491	0.0860830143752659	0.0714468510041193	APOE/ABCA1	2
GO:0060999	positive regulation of dendritic spine development	2/56	39/18888	0.0512820512820513	17.2967032967033	5.55539809958646	0.00596309104611511	0.0883555563540226	0.0733330067031871	CUX2/APOE	2
GO:0097242	amyloid-beta clearance	2/56	39/18888	0.0512820512820513	17.2967032967033	5.55539809958646	0.00596309104611511	0.0883555563540226	0.0733330067031871	PLA2G3/APOE	2
GO:0046486	glycerolipid metabolic process	5/56	400/18888	0.0125	4.21607142857143	3.54517759655875	0.00654774521889666	0.0947329133049111	0.0786260610319297	CPS1/CETP/PLA2G3/APOE/MOGAT2	5
GO:0071402	cellular response to lipoprotein particle stimulus	2/56	41/18888	0.0487804878048781	16.4529616724739	5.4014432981511	0.0065738888369654	0.0947329133049111	0.0786260610319297	APOE/ABCA1	2
GO:0097237	cellular response to toxic substance	3/56	129/18888	0.0232558139534884	7.84385382059801	4.2532216818845	0.00662740545754522	0.0947329133049111	0.0786260610319297	AKR1A1/APOE/MTARC1	3
GO:0001662	behavioral fear response	2/56	42/18888	0.0476190476190476	16.0612244897959	5.32847109847967	0.00688952919005687	0.0973346275106872	0.080785421836897	APOE/NPAS2	2
GO:0030301	cholesterol transport	3/56	132/18888	0.0227272727272727	7.66558441558442	4.19065942701155	0.00706024564992479	0.0973612118140797	0.0808074861753419	CETP/APOE/ABCA1	3
GO:0002209	behavioral defense response	2/56	43/18888	0.0465116279069767	15.687707641196	5.25796217004232	0.00721194161585776	0.0973612118140797	0.0808074861753419	APOE/NPAS2	2
GO:0032768	regulation of monooxygenase activity	2/56	43/18888	0.0465116279069767	15.687707641196	5.25796217004232	0.00721194161585776	0.0973612118140797	0.0808074861753419	POR/APOE	2
GO:0051353	positive regulation of oxidoreductase activity	2/56	43/18888	0.0465116279069767	15.687707641196	5.25796217004232	0.00721194161585776	0.0973612118140797	0.0808074861753419	POR/APOE	2
GO:0009636	response to toxic substance	4/56	260/18888	0.0153846153846154	5.18901098901099	3.70887622412247	0.00735704597866851	0.0982286908140905	0.0815274730776683	CPS1/AKR1A1/APOE/MTARC1	4
GO:0006720	isoprenoid metabolic process	3/56	135/18888	0.0222222222222222	7.4952380952381	4.1300362537027	0.00750954185690692	0.0991749277841511	0.082312827218728	UGT1A9/UGT1A8/UGT1A7	3
GO:0120316	sperm flagellum assembly	2/56	45/18888	0.0444444444444444	14.9904761904762	5.12378632735912	0.0078769170638845	0.102908110028168	0.0854112795382156	PLA2G3/DNAH1	2
GO:0048813	dendrite morphogenesis	3/56	140/18888	0.0214285714285714	7.22755102040816	4.03302691728954	0.0082953335481085	0.107047608304542	0.0888469644840812	MEF2A/CUX2/CELSR2	3
GO:0030317	flagellated sperm motility	3/56	141/18888	0.0212765957446809	7.17629179331307	4.01419765789844	0.00845808263146995	0.107047608304542	0.0888469644840812	PLA2G3/DNAH1/ASH1L	3
GO:0097722	sperm motility	3/56	141/18888	0.0212765957446809	7.17629179331307	4.01419765789844	0.00845808263146995	0.107047608304542	0.0888469644840812	PLA2G3/DNAH1/ASH1L	3
GO:0042311	vasodilation	2/56	48/18888	0.0416666666666667	14.0535714285714	4.93783757677006	0.00892414031949237	0.110641127430441	0.0918294997430042	CPS1/APOE	2
GO:0042596	fear response	2/56	48/18888	0.0416666666666667	14.0535714285714	4.93783757677006	0.00892414031949237	0.110641127430441	0.0918294997430042	APOE/NPAS2	2
GO:0015918	sterol transport	3/56	145/18888	0.0206896551724138	6.97832512315271	3.94068081271887	0.0091278753836434	0.112023925162896	0.0929771889157935	CETP/APOE/ABCA1	3
GO:0015748	organophosphate ester transport	3/56	154/18888	0.0194805194805195	6.57050092764378	3.7850065402717	0.0107460680113282	0.130564726337638	0.108365612156342	CETP/APOE/ABCA1	3
GO:0006869	lipid transport	5/56	456/18888	0.0109649122807018	3.69830827067669	3.18064380497091	0.0111639158960496	0.134298592214854	0.111464631875097	CETP/PLA2G3/APOE/SLCO1B1/ABCA1	5
GO:0098754	detoxification	3/56	158/18888	0.0189873417721519	6.40415913200723	3.71976123840908	0.0115152590217493	0.137167055994367	0.113845388470958	AKR1A1/APOE/MTARC1	3
GO:0060998	regulation of dendritic spine development	2/56	58/18888	0.0344827586206897	11.6305418719212	4.42151924973067	0.0128330116276173	0.151130498216246	0.125434712836183	CUX2/APOE	2
GO:0060294	cilium movement involved in cell motility	3/56	165/18888	0.0181818181818182	6.13246753246753	3.61083584528586	0.0129362730983453	0.151130498216246	0.125434712836183	PLA2G3/DNAH1/ASH1L	3
GO:0060135	maternal process involved in female pregnancy	2/56	59/18888	0.0338983050847458	11.4334140435835	4.37689473054735	0.013258259877601	0.15259507577267	0.126650277314462	ASH1L/DSG1	2
GO:0015850	organic hydroxy compound transport	4/56	311/18888	0.0128617363344051	4.33807992650436	3.23680410365042	0.0135345188496897	0.15259507577267	0.126650277314462	CETP/APOE/SLCO1B1/ABCA1	4
GO:0007156	homophilic cell adhesion via plasma membrane adhesion molecules	3/56	168/18888	0.0178571428571429	6.02295918367347	3.5660600218446	0.0135746855710295	0.15259507577267	0.126650277314462	DSG1/CELSR2/CADM2	3
GO:0006695	cholesterol biosynthetic process	2/56	60/18888	0.0333333333333333	11.2428571428571	4.33333163064929	0.0136895993903054	0.15259507577267	0.126650277314462	MSMO1/APOE	2
GO:1902653	secondary alcohol biosynthetic process	2/56	60/18888	0.0333333333333333	11.2428571428571	4.33333163064929	0.0136895993903054	0.15259507577267	0.126650277314462	MSMO1/APOE	2
GO:0001539	cilium or flagellum-dependent cell motility	3/56	170/18888	0.0176470588235294	5.95210084033613	3.53680812699019	0.0140101506711315	0.153354351940764	0.127280458444229	PLA2G3/DNAH1/ASH1L	3
GO:0060285	cilium-dependent cell motility	3/56	170/18888	0.0176470588235294	5.95210084033613	3.53680812699019	0.0140101506711315	0.153354351940764	0.127280458444229	PLA2G3/DNAH1/ASH1L	3
GO:0071715	icosanoid transport	2/56	62/18888	0.032258064516129	10.8801843317972	4.24921930271872	0.0145703983597736	0.158062803635044	0.131188361171646	PLA2G3/SLCO1B1	2
GO:0033363	secretory granule organization	2/56	65/18888	0.0307692307692308	10.378021978022	4.13000696737909	0.0159363241450804	0.171249621941142	0.142133106189832	PLA2G3/ABCA1	2
GO:0015718	monocarboxylic acid transport	3/56	179/18888	0.0167597765363128	5.65283320031923	3.41071940956642	0.0160678657623787	0.171249621941142	0.142133106189832	PLA2G3/APOE/SLCO1B1	3
GO:0015909	long-chain fatty acid transport	2/56	66/18888	0.0303030303030303	10.2207792207792	4.0919845726228	0.0164034085167674	0.171811563343728	0.142599504165728	PLA2G3/APOE	2
GO:0071806	protein transmembrane transport	2/56	66/18888	0.0303030303030303	10.2207792207792	4.0919845726228	0.0164034085167674	0.171811563343728	0.142599504165728	PEX10/ABCA1	2
GO:0062012	regulation of small molecule metabolic process	4/56	331/18888	0.0120845921450151	4.07596029348295	3.07870529717846	0.0166502031623732	0.172905955916952	0.143507823927607	GCKR/PLA2G3/APOE/UGT1A8	4
GO:0016126	sterol biosynthetic process	2/56	67/18888	0.0298507462686567	10.0682302771855	4.05476673495023	0.0168763181284299	0.173768868864766	0.144224021115396	MSMO1/APOE	2
GO:0006694	steroid biosynthetic process	3/56	185/18888	0.0162162162162162	5.46949806949807	3.33131931003844	0.0175293816047571	0.178976459241847	0.148546197057561	MSMO1/APOE/SDR42E1	3
GO:0044458	motile cilium assembly	2/56	69/18888	0.0289855072463768	9.77639751552795	3.98262890079479	0.0178394638636926	0.180624571619888	0.149914091065066	PLA2G3/DNAH1	2
GO:0032922	circadian regulation of gene expression	2/56	70/18888	0.0285714285714286	9.63673469387755	3.94765460683584	0.0183296257908334	0.184053680461674	0.152760169705249	NPAS2/NRIP1	2
GO:0043112	receptor metabolic process	2/56	72/18888	0.0277777777777778	9.36904761904762	3.87976942216275	0.0193269434891828	0.190912490563878	0.158452818678965	APOE/PEX10	2
GO:0051341	regulation of oxidoreductase activity	2/56	72/18888	0.0277777777777778	9.36904761904762	3.87976942216275	0.0193269434891828	0.190912490563878	0.158452818678965	POR/APOE	2
GO:0009064	glutamine family amino acid metabolic process	2/56	74/18888	0.027027027027027	9.11583011583012	3.81448154927309	0.0203466758268841	0.197769689037313	0.1641441300392	CPS1/HAL	2
GO:0050795	regulation of behavior	2/56	74/18888	0.027027027027027	9.11583011583012	3.81448154927309	0.0203466758268841	0.197769689037313	0.1641441300392	APOE/NPAS2	2
GO:0046470	phosphatidylcholine metabolic process	2/56	76/18888	0.0263157894736842	8.87593984962406	3.75162121159908	0.0213885324620749	0.206246563027151	0.171179733489288	CETP/PLA2G3	2
GO:0031346	positive regulation of cell projection organization	4/56	360/18888	0.0111111111111111	3.74761904761905	2.87025695979934	0.0219148282222907	0.209657608583332	0.174010820032777	PLA2G3/CUX2/APOE/RETREG3	4
GO:0097061	dendritic spine organization	2/56	81/18888	0.0246913580246914	8.32804232804233	3.60410966650995	0.024088085390276	0.224946630337173	0.186700343827604	CUX2/APOE	2
GO:0016050	vesicle organization	4/56	371/18888	0.0107816711590297	3.636503658067	2.79677353045356	0.0241507486169434	0.224946630337173	0.186700343827604	PLA2G3/SEC23A/APOE/ABCA1	4
GO:0140029	exocytic process	2/56	82/18888	0.024390243902439	8.22648083623693	3.57612628293979	0.0246439827848961	0.224946630337173	0.186700343827604	PLA2G3/EXOC4	2
GO:0007286	spermatid development	3/56	214/18888	0.014018691588785	4.7283044058745	2.99107191118271	0.0256139833514919	0.224946630337173	0.186700343827604	PLA2G3/DNAH1/PDILT	3
GO:0046209	nitric oxide metabolic process	2/56	84/18888	0.0238095238095238	8.03061224489796	3.52155883755461	0.0257714837930823	0.224946630337173	0.186700343827604	CPS1/MTARC1	2
GO:2001057	reactive nitrogen species metabolic process	2/56	85/18888	0.0235294117647059	7.93613445378151	3.49494764163666	0.0263430179545476	0.224946630337173	0.186700343827604	CPS1/MTARC1	2
GO:0051851	modulation by host of symbiont process	2/56	86/18888	0.0232558139534884	7.84385382059801	3.46876762492003	0.0269196951751479	0.224946630337173	0.186700343827604	APOE/POU2F3	2
GO:0055013	cardiac muscle cell development	2/56	87/18888	0.0229885057471264	7.75369458128079	3.44300655379292	0.0275014811113975	0.224946630337173	0.186700343827604	MEF2A/GATA4	2
GO:0046889	positive regulation of lipid biosynthetic process	2/56	88/18888	0.0227272727272727	7.66558441558442	3.41765267928292	0.0280883415717997	0.224946630337173	0.186700343827604	PLA2G3/APOE	2
GO:0048515	spermatid differentiation	3/56	222/18888	0.0135135135135135	4.55791505791506	2.90786146931408	0.0281426752801562	0.224946630337173	0.186700343827604	PLA2G3/DNAH1/PDILT	3
GO:0035023	regulation of Rho protein signal transduction	2/56	89/18888	0.0224719101123595	7.57945425361156	3.39269471257681	0.0286802425162736	0.224946630337173	0.186700343827604	APOE/ABCA1	2
GO:0007440	foregut morphogenesis	1/56	10/18888	0.1	33.7285714285714	5.6451610870167	0.029262881095264	0.224946630337173	0.186700343827604	GATA4	1
GO:0009750	response to fructose	1/56	10/18888	0.1	33.7285714285714	5.6451610870167	0.029262881095264	0.224946630337173	0.186700343827604	GCKR	1
GO:0017038	protein import	1/56	10/18888	0.1	33.7285714285714	5.6451610870167	0.029262881095264	0.224946630337173	0.186700343827604	APOE	1
GO:0018242	protein O-linked glycosylation via serine	1/56	10/18888	0.1	33.7285714285714	5.6451610870167	0.029262881095264	0.224946630337173	0.186700343827604	GALNT2	1
GO:0018243	protein O-linked glycosylation via threonine	1/56	10/18888	0.1	33.7285714285714	5.6451610870167	0.029262881095264	0.224946630337173	0.186700343827604	GALNT2	1
GO:0019852	L-ascorbic acid metabolic process	1/56	10/18888	0.1	33.7285714285714	5.6451610870167	0.029262881095264	0.224946630337173	0.186700343827604	AKR1A1	1
GO:0030638	polyketide metabolic process	1/56	10/18888	0.1	33.7285714285714	5.6451610870167	0.029262881095264	0.224946630337173	0.186700343827604	AKR1A1	1
GO:0030647	aminoglycoside antibiotic metabolic process	1/56	10/18888	0.1	33.7285714285714	5.6451610870167	0.029262881095264	0.224946630337173	0.186700343827604	AKR1A1	1
GO:0044598	doxorubicin metabolic process	1/56	10/18888	0.1	33.7285714285714	5.6451610870167	0.029262881095264	0.224946630337173	0.186700343827604	AKR1A1	1
GO:0045541	negative regulation of cholesterol biosynthetic process	1/56	10/18888	0.1	33.7285714285714	5.6451610870167	0.029262881095264	0.224946630337173	0.186700343827604	APOE	1
GO:0048340	paraxial mesoderm morphogenesis	1/56	10/18888	0.1	33.7285714285714	5.6451610870167	0.029262881095264	0.224946630337173	0.186700343827604	EXOC4	1
GO:0048733	sebaceous gland development	1/56	10/18888	0.1	33.7285714285714	5.6451610870167	0.029262881095264	0.224946630337173	0.186700343827604	ASH1L	1
GO:0055015	ventricular cardiac muscle cell development	1/56	10/18888	0.1	33.7285714285714	5.6451610870167	0.029262881095264	0.224946630337173	0.186700343827604	MEF2A	1
GO:0097113	AMPA glutamate receptor clustering	1/56	10/18888	0.1	33.7285714285714	5.6451610870167	0.029262881095264	0.224946630337173	0.186700343827604	APOE	1
GO:0097688	glutamate receptor clustering	1/56	10/18888	0.1	33.7285714285714	5.6451610870167	0.029262881095264	0.224946630337173	0.186700343827604	APOE	1
GO:0106119	negative regulation of sterol biosynthetic process	1/56	10/18888	0.1	33.7285714285714	5.6451610870167	0.029262881095264	0.224946630337173	0.186700343827604	APOE	1
GO:1901334	lactone metabolic process	1/56	10/18888	0.1	33.7285714285714	5.6451610870167	0.029262881095264	0.224946630337173	0.186700343827604	AKR1A1	1
GO:1905918	regulation of CoA-transferase activity	1/56	10/18888	0.1	33.7285714285714	5.6451610870167	0.029262881095264	0.224946630337173	0.186700343827604	APOE	1
GO:0042180	cellular ketone metabolic process	3/56	227/18888	0.013215859030837	4.45752045311517	2.85783737028091	0.0297885100954386	0.224946630337173	0.186700343827604	PLA2G3/AKR1A1/UGT1A8	3
GO:0033273	response to vitamin	2/56	91/18888	0.021978021978022	7.41287284144427	3.34392351160681	0.0298790304507687	0.224946630337173	0.186700343827604	GATA4/ABCA1	2
GO:0106027	neuron projection organization	2/56	92/18888	0.0217391304347826	7.33229813664596	3.320089800509	0.0304858501125785	0.224946630337173	0.186700343827604	CUX2/APOE	2
GO:0055006	cardiac cell development	2/56	94/18888	0.0212765957446809	7.17629179331307	3.27347781609911	0.0317141736242199	0.224946630337173	0.186700343827604	MEF2A/GATA4	2
GO:0000050	urea cycle	1/56	11/18888	0.0909090909090909	30.6623376623377	5.36614631349213	0.032142491152403	0.224946630337173	0.186700343827604	CPS1	1
GO:0001821	histamine secretion	1/56	11/18888	0.0909090909090909	30.6623376623377	5.36614631349213	0.032142491152403	0.224946630337173	0.186700343827604	PLA2G3	1
GO:0007614	short-term memory	1/56	11/18888	0.0909090909090909	30.6623376623377	5.36614631349213	0.032142491152403	0.224946630337173	0.186700343827604	CUX2	1
GO:0010887	negative regulation of cholesterol storage	1/56	11/18888	0.0909090909090909	30.6623376623377	5.36614631349213	0.032142491152403	0.224946630337173	0.186700343827604	ABCA1	1
GO:0019372	lipoxygenase pathway	1/56	11/18888	0.0909090909090909	30.6623376623377	5.36614631349213	0.032142491152403	0.224946630337173	0.186700343827604	PLA2G3	1
GO:0032836	glomerular basement membrane development	1/56	11/18888	0.0909090909090909	30.6623376623377	5.36614631349213	0.032142491152403	0.224946630337173	0.186700343827604	NPHS1	1
GO:0042167	heme catabolic process	1/56	11/18888	0.0909090909090909	30.6623376623377	5.36614631349213	0.032142491152403	0.224946630337173	0.186700343827604	SLCO1B1	1
GO:0046149	pigment catabolic process	1/56	11/18888	0.0909090909090909	30.6623376623377	5.36614631349213	0.032142491152403	0.224946630337173	0.186700343827604	SLCO1B1	1
GO:0072015	podocyte development	1/56	11/18888	0.0909090909090909	30.6623376623377	5.36614631349213	0.032142491152403	0.224946630337173	0.186700343827604	NPHS1	1
GO:0090206	negative regulation of cholesterol metabolic process	1/56	11/18888	0.0909090909090909	30.6623376623377	5.36614631349213	0.032142491152403	0.224946630337173	0.186700343827604	APOE	1
GO:1900222	negative regulation of amyloid-beta clearance	1/56	11/18888	0.0909090909090909	30.6623376623377	5.36614631349213	0.032142491152403	0.224946630337173	0.186700343827604	PLA2G3	1
GO:2000644	regulation of receptor catabolic process	1/56	11/18888	0.0909090909090909	30.6623376623377	5.36614631349213	0.032142491152403	0.224946630337173	0.186700343827604	APOE	1
GO:2000672	negative regulation of motor neuron apoptotic process	1/56	11/18888	0.0909090909090909	30.6623376623377	5.36614631349213	0.032142491152403	0.224946630337173	0.186700343827604	ZPR1	1
GO:0033555	multicellular organismal response to stress	2/56	95/18888	0.0210526315789474	7.10075187969925	3.25068127122046	0.0323356110390153	0.224946630337173	0.186700343827604	APOE/NPAS2	2
GO:0060996	dendritic spine development	2/56	96/18888	0.0208333333333333	7.02678571428571	3.22821272962606	0.0329618548492423	0.224946630337173	0.186700343827604	CUX2/APOE	2
GO:0035082	axoneme assembly	2/56	97/18888	0.0206185567010309	6.95434462444772	3.20606386164669	0.0335928722057542	0.224946630337173	0.186700343827604	PLA2G3/DNAH1	2
GO:0019217	regulation of fatty acid metabolic process	2/56	99/18888	0.0202020202020202	6.81385281385281	3.16269329437695	0.0348690968922258	0.224946630337173	0.186700343827604	PLA2G3/UGT1A8	2
GO:0002674	negative regulation of acute inflammatory response	1/56	12/18888	0.0833333333333333	28.1071428571429	5.12208361927596	0.0350137111818277	0.224946630337173	0.186700343827604	ASH1L	1
GO:0006068	ethanol catabolic process	1/56	12/18888	0.0833333333333333	28.1071428571429	5.12208361927596	0.0350137111818277	0.224946630337173	0.186700343827604	SULT2A1	1
GO:0007494	midgut development	1/56	12/18888	0.0833333333333333	28.1071428571429	5.12208361927596	0.0350137111818277	0.224946630337173	0.186700343827604	CPS1	1
GO:0031392	regulation of prostaglandin biosynthetic process	1/56	12/18888	0.0833333333333333	28.1071428571429	5.12208361927596	0.0350137111818277	0.224946630337173	0.186700343827604	PLA2G3	1
GO:0042364	water-soluble vitamin biosynthetic process	1/56	12/18888	0.0833333333333333	28.1071428571429	5.12208361927596	0.0350137111818277	0.224946630337173	0.186700343827604	AKR1A1	1
GO:0046415	urate metabolic process	1/56	12/18888	0.0833333333333333	28.1071428571429	5.12208361927596	0.0350137111818277	0.224946630337173	0.186700343827604	GCKR	1
GO:0070327	thyroid hormone transport	1/56	12/18888	0.0833333333333333	28.1071428571429	5.12208361927596	0.0350137111818277	0.224946630337173	0.186700343827604	SLCO1B1	1
GO:0071377	cellular response to glucagon stimulus	1/56	12/18888	0.0833333333333333	28.1071428571429	5.12208361927596	0.0350137111818277	0.224946630337173	0.186700343827604	CPS1	1
GO:0072310	glomerular epithelial cell development	1/56	12/18888	0.0833333333333333	28.1071428571429	5.12208361927596	0.0350137111818277	0.224946630337173	0.186700343827604	NPHS1	1
GO:0097475	motor neuron migration	1/56	12/18888	0.0833333333333333	28.1071428571429	5.12208361927596	0.0350137111818277	0.224946630337173	0.186700343827604	CELSR2	1
GO:0003300	cardiac muscle hypertrophy	2/56	101/18888	0.0198019801980198	6.67892503536068	3.12050861522802	0.0361640252222397	0.224946630337173	0.186700343827604	MEF2A/GATA4	2
GO:0042158	lipoprotein biosynthetic process	2/56	102/18888	0.0196078431372549	6.61344537815126	3.09984307504159	0.0368184226757748	0.224946630337173	0.186700343827604	APOE/ABCA1	2
GO:0007018	microtubule-based movement	4/56	426/18888	0.00938967136150235	3.16700201207243	2.46690270797199	0.0373738155137668	0.224946630337173	0.186700343827604	PLA2G3/DNAH1/ASH1L/CELSR2	4
GO:0099175	regulation of postsynapse organization	2/56	103/18888	0.0194174757281553	6.54923717059639	3.07945300104067	0.0374773996346863	0.224946630337173	0.186700343827604	CUX2/APOE	2
GO:0006787	porphyrin-containing compound catabolic process	1/56	13/18888	0.0769230769230769	25.9450549450549	4.90614005485627	0.0378765651855268	0.224946630337173	0.186700343827604	SLCO1B1	1
GO:0019627	urea metabolic process	1/56	13/18888	0.0769230769230769	25.9450549450549	4.90614005485627	0.0378765651855268	0.224946630337173	0.186700343827604	CPS1	1
GO:0032306	regulation of prostaglandin secretion	1/56	13/18888	0.0769230769230769	25.9450549450549	4.90614005485627	0.0378765651855268	0.224946630337173	0.186700343827604	PLA2G3	1
GO:0032308	positive regulation of prostaglandin secretion	1/56	13/18888	0.0769230769230769	25.9450549450549	4.90614005485627	0.0378765651855268	0.224946630337173	0.186700343827604	PLA2G3	1
GO:0033015	tetrapyrrole catabolic process	1/56	13/18888	0.0769230769230769	25.9450549450549	4.90614005485627	0.0378765651855268	0.224946630337173	0.186700343827604	SLCO1B1	1
GO:0036302	atrioventricular canal development	1/56	13/18888	0.0769230769230769	25.9450549450549	4.90614005485627	0.0378765651855268	0.224946630337173	0.186700343827604	GATA4	1
GO:0071941	nitrogen cycle metabolic process	1/56	13/18888	0.0769230769230769	25.9450549450549	4.90614005485627	0.0378765651855268	0.224946630337173	0.186700343827604	CPS1	1
GO:1902950	regulation of dendritic spine maintenance	1/56	13/18888	0.0769230769230769	25.9450549450549	4.90614005485627	0.0378765651855268	0.224946630337173	0.186700343827604	APOE	1
GO:1905907	negative regulation of amyloid fibril formation	1/56	13/18888	0.0769230769230769	25.9450549450549	4.90614005485627	0.0378765651855268	0.224946630337173	0.186700343827604	APOE	1
GO:0016054	organic acid catabolic process	3/56	250/18888	0.012	4.04742857142857	2.64503343723428	0.038002938919245	0.224946630337173	0.186700343827604	HAL/SULT2A1/AKR1A1	3
GO:0046395	carboxylic acid catabolic process	3/56	250/18888	0.012	4.04742857142857	2.64503343723428	0.038002938919245	0.224946630337173	0.186700343827604	HAL/SULT2A1/AKR1A1	3
GO:0014897	striated muscle hypertrophy	2/56	104/18888	0.0192307692307692	6.48626373626374	3.05933187769305	0.0381409242626953	0.224946630337173	0.186700343827604	MEF2A/GATA4	2
GO:0019218	regulation of steroid metabolic process	2/56	104/18888	0.0192307692307692	6.48626373626374	3.05933187769305	0.0381409242626953	0.224946630337173	0.186700343827604	APOE/UGT1A8	2
GO:0042060	wound healing	4/56	430/18888	0.00930232558139535	3.1375415282392	2.4450275040226	0.0384706082613159	0.224946630337173	0.186700343827604	APOE/GATA4/POU2F3/JMJD1C	4
GO:0014896	muscle hypertrophy	2/56	106/18888	0.0188679245283019	6.36388140161725	3.01987149135617	0.0394814898929067	0.224946630337173	0.186700343827604	MEF2A/GATA4	2
GO:0034308	primary alcohol metabolic process	2/56	106/18888	0.0188679245283019	6.36388140161725	3.01987149135617	0.0394814898929067	0.224946630337173	0.186700343827604	SULT2A1/AKR1A1	2
GO:0001833	inner cell mass cell proliferation	1/56	14/18888	0.0714285714285714	24.0918367346939	4.7132209742032	0.040731077098089	0.224946630337173	0.186700343827604	ZPR1	1
GO:0034616	response to laminar fluid shear stress	1/56	14/18888	0.0714285714285714	24.0918367346939	4.7132209742032	0.040731077098089	0.224946630337173	0.186700343827604	ABCA1	1
GO:0043306	positive regulation of mast cell degranulation	1/56	14/18888	0.0714285714285714	24.0918367346939	4.7132209742032	0.040731077098089	0.224946630337173	0.186700343827604	PLA2G3	1
GO:0043922	negative regulation by host of viral transcription	1/56	14/18888	0.0714285714285714	24.0918367346939	4.7132209742032	0.040731077098089	0.224946630337173	0.186700343827604	POU2F3	1
GO:0046185	aldehyde catabolic process	1/56	14/18888	0.0714285714285714	24.0918367346939	4.7132209742032	0.040731077098089	0.224946630337173	0.186700343827604	AKR1A1	1
GO:0050667	homocysteine metabolic process	1/56	14/18888	0.0714285714285714	24.0918367346939	4.7132209742032	0.040731077098089	0.224946630337173	0.186700343827604	CPS1	1
GO:0051608	histamine transport	1/56	14/18888	0.0714285714285714	24.0918367346939	4.7132209742032	0.040731077098089	0.224946630337173	0.186700343827604	PLA2G3	1
GO:0051775	response to redox state	1/56	14/18888	0.0714285714285714	24.0918367346939	4.7132209742032	0.040731077098089	0.224946630337173	0.186700343827604	NPAS2	1
GO:0055012	ventricular cardiac muscle cell differentiation	1/56	14/18888	0.0714285714285714	24.0918367346939	4.7132209742032	0.040731077098089	0.224946630337173	0.186700343827604	MEF2A	1
GO:0070365	hepatocyte differentiation	1/56	14/18888	0.0714285714285714	24.0918367346939	4.7132209742032	0.040731077098089	0.224946630337173	0.186700343827604	CPS1	1
GO:0072683	T cell extravasation	1/56	14/18888	0.0714285714285714	24.0918367346939	4.7132209742032	0.040731077098089	0.224946630337173	0.186700343827604	MED23	1
GO:1900272	negative regulation of long-term synaptic potentiation	1/56	14/18888	0.0714285714285714	24.0918367346939	4.7132209742032	0.040731077098089	0.224946630337173	0.186700343827604	APOE	1
GO:2001279	regulation of unsaturated fatty acid biosynthetic process	1/56	14/18888	0.0714285714285714	24.0918367346939	4.7132209742032	0.040731077098089	0.224946630337173	0.186700343827604	PLA2G3	1
GO:0016558	protein import into peroxisome matrix	1/56	15/18888	0.0666666666666667	22.4857142857143	4.53943954573957	0.0435772707868941	0.231375600514869	0.192036235904912	PEX10	1
GO:0033189	response to vitamin A	1/56	15/18888	0.0666666666666667	22.4857142857143	4.53943954573957	0.0435772707868941	0.231375600514869	0.192036235904912	GATA4	1
GO:0034310	primary alcohol catabolic process	1/56	15/18888	0.0666666666666667	22.4857142857143	4.53943954573957	0.0435772707868941	0.231375600514869	0.192036235904912	SULT2A1	1
GO:0043252	sodium-independent organic anion transport	1/56	15/18888	0.0666666666666667	22.4857142857143	4.53943954573957	0.0435772707868941	0.231375600514869	0.192036235904912	SLCO1B1	1
GO:0055057	neuroblast division	1/56	15/18888	0.0666666666666667	22.4857142857143	4.53943954573957	0.0435772707868941	0.231375600514869	0.192036235904912	DOCK7	1
GO:0060413	atrial septum morphogenesis	1/56	15/18888	0.0666666666666667	22.4857142857143	4.53943954573957	0.0435772707868941	0.231375600514869	0.192036235904912	GATA4	1
GO:0090205	positive regulation of cholesterol metabolic process	1/56	15/18888	0.0666666666666667	22.4857142857143	4.53943954573957	0.0435772707868941	0.231375600514869	0.192036235904912	APOE	1
GO:2000671	regulation of motor neuron apoptotic process	1/56	15/18888	0.0666666666666667	22.4857142857143	4.53943954573957	0.0435772707868941	0.231375600514869	0.192036235904912	ZPR1	1
GO:0045833	negative regulation of lipid metabolic process	2/56	112/18888	0.0178571428571429	6.02295918367347	2.90733049125295	0.0436090638007449	0.231375600514869	0.192036235904912	APOE/UGT1A8	2
GO:0006766	vitamin metabolic process	2/56	113/18888	0.0176991150442478	5.96965865992415	2.88936954024021	0.0443121081549777	0.233070179256701	0.193442695887303	AKR1A1/GC	2
GO:0062014	negative regulation of small molecule metabolic process	2/56	113/18888	0.0176991150442478	5.96965865992415	2.88936954024021	0.0443121081549777	0.233070179256701	0.193442695887303	APOE/UGT1A8	2
GO:0034329	cell junction assembly	4/56	453/18888	0.00883002207505519	2.97824030274361	2.32398786745393	0.0451363946421688	0.233720430987451	0.193982389331582	CUX2/DSG1/NPHS1/PEAK1	4
GO:0003188	heart valve formation	1/56	16/18888	0.0625	21.0803571428571	4.38177164911765	0.0464151700522962	0.233720430987451	0.193982389331582	GATA4	1
GO:0006206	pyrimidine nucleobase metabolic process	1/56	16/18888	0.0625	21.0803571428571	4.38177164911765	0.0464151700522962	0.233720430987451	0.193982389331582	CPS1	1
GO:0030575	nuclear body organization	1/56	16/18888	0.0625	21.0803571428571	4.38177164911765	0.0464151700522962	0.233720430987451	0.193982389331582	ZPR1	1
GO:0030728	ovulation	1/56	16/18888	0.0625	21.0803571428571	4.38177164911765	0.0464151700522962	0.233720430987451	0.193982389331582	NRIP1	1
GO:0035641	locomotory exploration behavior	1/56	16/18888	0.0625	21.0803571428571	4.38177164911765	0.0464151700522962	0.233720430987451	0.193982389331582	APOE	1
GO:0043605	amide catabolic process	1/56	16/18888	0.0625	21.0803571428571	4.38177164911765	0.0464151700522962	0.233720430987451	0.193982389331582	HAL	1
GO:0046462	monoacylglycerol metabolic process	1/56	16/18888	0.0625	21.0803571428571	4.38177164911765	0.0464151700522962	0.233720430987451	0.193982389331582	MOGAT2	1
GO:0051044	positive regulation of membrane protein ectodomain proteolysis	1/56	16/18888	0.0625	21.0803571428571	4.38177164911765	0.0464151700522962	0.233720430987451	0.193982389331582	APOE	1
GO:0090110	COPII-coated vesicle cargo loading	1/56	16/18888	0.0625	21.0803571428571	4.38177164911765	0.0464151700522962	0.233720430987451	0.193982389331582	SEC23A	1
GO:0010975	regulation of neuron projection development	4/56	460/18888	0.00869565217391304	2.93291925465839	2.28865751231931	0.0472866854213301	0.233720430987451	0.193982389331582	PLA2G3/CUX2/APOE/RETREG3	4
GO:0051702	biological process involved in interaction with symbiont	2/56	119/18888	0.0168067226890756	5.6686674669868	2.7859488350906	0.0486182967938406	0.233720430987451	0.193982389331582	APOE/POU2F3	2
GO:0032310	prostaglandin secretion	1/56	17/18888	0.0588235294117647	19.8403361344538	4.23782414615821	0.0492447986278086	0.233720430987451	0.193982389331582	PLA2G3	1
GO:0034035	purine ribonucleoside bisphosphate metabolic process	1/56	17/18888	0.0588235294117647	19.8403361344538	4.23782414615821	0.0492447986278086	0.233720430987451	0.193982389331582	SULT2A1	1
GO:0036159	inner dynein arm assembly	1/56	17/18888	0.0588235294117647	19.8403361344538	4.23782414615821	0.0492447986278086	0.233720430987451	0.193982389331582	DNAH1	1
GO:0046112	nucleobase biosynthetic process	1/56	17/18888	0.0588235294117647	19.8403361344538	4.23782414615821	0.0492447986278086	0.233720430987451	0.193982389331582	CPS1	1
GO:0050427	3'-phosphoadenosine 5'-phosphosulfate metabolic process	1/56	17/18888	0.0588235294117647	19.8403361344538	4.23782414615821	0.0492447986278086	0.233720430987451	0.193982389331582	SULT2A1	1
GO:0051000	positive regulation of nitric-oxide synthase activity	1/56	17/18888	0.0588235294117647	19.8403361344538	4.23782414615821	0.0492447986278086	0.233720430987451	0.193982389331582	APOE	1
GO:0055089	fatty acid homeostasis	1/56	17/18888	0.0588235294117647	19.8403361344538	4.23782414615821	0.0492447986278086	0.233720430987451	0.193982389331582	APOE	1
GO:0061003	positive regulation of dendritic spine morphogenesis	1/56	17/18888	0.0588235294117647	19.8403361344538	4.23782414615821	0.0492447986278086	0.233720430987451	0.193982389331582	CUX2	1
GO:0072578	neurotransmitter-gated ion channel clustering	1/56	17/18888	0.0588235294117647	19.8403361344538	4.23782414615821	0.0492447986278086	0.233720430987451	0.193982389331582	APOE	1
GO:0090209	negative regulation of triglyceride metabolic process	1/56	17/18888	0.0588235294117647	19.8403361344538	4.23782414615821	0.0492447986278086	0.233720430987451	0.193982389331582	APOE	1
GO:0110096	cellular response to aldehyde	1/56	17/18888	0.0588235294117647	19.8403361344538	4.23782414615821	0.0492447986278086	0.233720430987451	0.193982389331582	AKR1A1	1
GO:0170043	non-proteinogenic amino acid biosynthetic process	1/56	17/18888	0.0588235294117647	19.8403361344538	4.23782414615821	0.0492447986278086	0.233720430987451	0.193982389331582	CPS1	1
GO:1905906	regulation of amyloid fibril formation	1/56	17/18888	0.0588235294117647	19.8403361344538	4.23782414615821	0.0492447986278086	0.233720430987451	0.193982389331582	APOE	1
GO:0098742	cell-cell adhesion via plasma-membrane adhesion molecules	3/56	279/18888	0.010752688172043	3.62672811059908	2.41036596541571	0.0498406762608303	0.23562809983233	0.195565709022631	DSG1/CELSR2/CADM2	3
GO:0045834	positive regulation of lipid metabolic process	2/56	123/18888	0.016260162601626	5.48432055749129	2.7208349801704	0.0515706354500866	0.241451942439125	0.200399359633252	PLA2G3/APOE	2
GO:0010544	negative regulation of platelet activation	1/56	18/18888	0.0555555555555556	18.7380952380952	4.10567497669717	0.0520661801802886	0.241451942439125	0.200399359633252	APOE	1
GO:0034384	high-density lipoprotein particle clearance	1/56	18/18888	0.0555555555555556	18.7380952380952	4.10567497669717	0.0520661801802886	0.241451942439125	0.200399359633252	APOE	1
GO:0043117	positive regulation of vascular permeability	1/56	18/18888	0.0555555555555556	18.7380952380952	4.10567497669717	0.0520661801802886	0.241451942439125	0.200399359633252	APOE	1
GO:0080009	mRNA methylation	1/56	18/18888	0.0555555555555556	18.7380952380952	4.10567497669717	0.0520661801802886	0.241451942439125	0.200399359633252	TRMT61A	1
GO:0001578	microtubule bundle formation	2/56	126/18888	0.0158730158730159	5.35374149659864	2.67384129878122	0.0538263641163682	0.242513565086312	0.201280481137264	PLA2G3/DNAH1	2
GO:0007613	memory	2/56	126/18888	0.0158730158730159	5.35374149659864	2.67384129878122	0.0538263641163682	0.242513565086312	0.201280481137264	CUX2/APOE	2
GO:0045165	cell fate commitment	3/56	289/18888	0.0103806228373702	3.50123578843302	2.33660896771738	0.0542953913368097	0.242513565086312	0.201280481137264	DOCK7/GATA4/EBF2	3
GO:0002693	positive regulation of cellular extravasation	1/56	19/18888	0.0526315789473684	17.7518796992481	3.98376016547072	0.0548793383101188	0.242513565086312	0.201280481137264	MED23	1
GO:0008356	asymmetric cell division	1/56	19/18888	0.0526315789473684	17.7518796992481	3.98376016547072	0.0548793383101188	0.242513565086312	0.201280481137264	DOCK7	1
GO:0010744	positive regulation of macrophage derived foam cell differentiation	1/56	19/18888	0.0526315789473684	17.7518796992481	3.98376016547072	0.0548793383101188	0.242513565086312	0.201280481137264	PLA2G3	1
GO:0010885	regulation of cholesterol storage	1/56	19/18888	0.0526315789473684	17.7518796992481	3.98376016547072	0.0548793383101188	0.242513565086312	0.201280481137264	ABCA1	1
GO:0032305	positive regulation of icosanoid secretion	1/56	19/18888	0.0526315789473684	17.7518796992481	3.98376016547072	0.0548793383101188	0.242513565086312	0.201280481137264	PLA2G3	1
GO:0048339	paraxial mesoderm development	1/56	19/18888	0.0526315789473684	17.7518796992481	3.98376016547072	0.0548793383101188	0.242513565086312	0.201280481137264	EXOC4	1
GO:0055003	cardiac myofibril assembly	1/56	19/18888	0.0526315789473684	17.7518796992481	3.98376016547072	0.0548793383101188	0.242513565086312	0.201280481137264	MEF2A	1
GO:1902931	negative regulation of alcohol biosynthetic process	1/56	19/18888	0.0526315789473684	17.7518796992481	3.98376016547072	0.0548793383101188	0.242513565086312	0.201280481137264	APOE	1
GO:0048193	Golgi vesicle transport	3/56	294/18888	0.0102040816326531	3.44169096209912	2.30093965271048	0.0565927292611617	0.242513565086312	0.201280481137264	SEC23A/EXOC4/COG5	3
GO:0055007	cardiac muscle cell differentiation	2/56	130/18888	0.0153846153846154	5.18901098901099	2.61346802467955	0.0568878222824291	0.242513565086312	0.201280481137264	MEF2A/GATA4	2
GO:0031667	response to nutrient levels	4/56	490/18888	0.00816326530612245	2.7533527696793	2.14441737489232	0.0571430333790141	0.242513565086312	0.201280481137264	CPS1/APOE/GATA4/ABCA1	4
GO:0072329	monocarboxylic acid catabolic process	2/56	131/18888	0.0152671755725191	5.14940021810251	2.59876234249386	0.0576626079826245	0.242513565086312	0.201280481137264	SULT2A1/AKR1A1	2
GO:0003215	cardiac right ventricle morphogenesis	1/56	20/18888	0.05	16.8642857142857	3.87079229440944	0.0576842965513943	0.242513565086312	0.201280481137264	GATA4	1
GO:0006071	glycerol metabolic process	1/56	20/18888	0.05	16.8642857142857	3.87079229440944	0.0576842965513943	0.242513565086312	0.201280481137264	MOGAT2	1
GO:0006515	protein quality control for misfolded or incompletely synthesized proteins	1/56	20/18888	0.05	16.8642857142857	3.87079229440944	0.0576842965513943	0.242513565086312	0.201280481137264	PEX10	1
GO:0032303	regulation of icosanoid secretion	1/56	20/18888	0.05	16.8642857142857	3.87079229440944	0.0576842965513943	0.242513565086312	0.201280481137264	PLA2G3	1
GO:0035461	vitamin transmembrane transport	1/56	20/18888	0.05	16.8642857142857	3.87079229440944	0.0576842965513943	0.242513565086312	0.201280481137264	GC	1
GO:0044794	positive regulation by host of viral process	1/56	20/18888	0.05	16.8642857142857	3.87079229440944	0.0576842965513943	0.242513565086312	0.201280481137264	APOE	1
GO:0048311	mitochondrion distribution	1/56	20/18888	0.05	16.8642857142857	3.87079229440944	0.0576842965513943	0.242513565086312	0.201280481137264	MEF2A	1
GO:0061709	reticulophagy	1/56	20/18888	0.05	16.8642857142857	3.87079229440944	0.0576842965513943	0.242513565086312	0.201280481137264	RETREG3	1
GO:0071397	cellular response to cholesterol	1/56	20/18888	0.05	16.8642857142857	3.87079229440944	0.0576842965513943	0.242513565086312	0.201280481137264	ABCA1	1
GO:0071786	endoplasmic reticulum tubular network organization	1/56	20/18888	0.05	16.8642857142857	3.87079229440944	0.0576842965513943	0.242513565086312	0.201280481137264	RETREG3	1
GO:0072662	protein localization to peroxisome	1/56	20/18888	0.05	16.8642857142857	3.87079229440944	0.0576842965513943	0.242513565086312	0.201280481137264	PEX10	1
GO:0072663	establishment of protein localization to peroxisome	1/56	20/18888	0.05	16.8642857142857	3.87079229440944	0.0576842965513943	0.242513565086312	0.201280481137264	PEX10	1
GO:0048565	digestive tract development	2/56	133/18888	0.0150375939849624	5.07196562835661	2.56979612908844	0.0592232880123725	0.248125154948388	0.205937967026689	CPS1/GATA4	2
GO:0006067	ethanol metabolic process	1/56	21/18888	0.0476190476190476	16.0612244897959	3.76570058092001	0.0604810783721027	0.248258480480084	0.206048624041516	SULT2A1	1
GO:0016137	glycoside metabolic process	1/56	21/18888	0.0476190476190476	16.0612244897959	3.76570058092001	0.0604810783721027	0.248258480480084	0.206048624041516	AKR1A1	1
GO:0042359	vitamin D metabolic process	1/56	21/18888	0.0476190476190476	16.0612244897959	3.76570058092001	0.0604810783721027	0.248258480480084	0.206048624041516	GC	1
GO:0055081	monoatomic anion homeostasis	1/56	21/18888	0.0476190476190476	16.0612244897959	3.76570058092001	0.0604810783721027	0.248258480480084	0.206048624041516	CPS1	1
GO:0097049	motor neuron apoptotic process	1/56	21/18888	0.0476190476190476	16.0612244897959	3.76570058092001	0.0604810783721027	0.248258480480084	0.206048624041516	ZPR1	1
GO:2001135	regulation of endocytic recycling	1/56	21/18888	0.0476190476190476	16.0612244897959	3.76570058092001	0.0604810783721027	0.248258480480084	0.206048624041516	PLA2G3	1
GO:0010927	cellular component assembly involved in morphogenesis	2/56	135/18888	0.0148148148148148	4.9968253968254	2.54140549531364	0.060798594077442	0.248721521225899	0.2064329368286	MEF2A/PLA2G3	2
GO:0048608	reproductive structure development	3/56	307/18888	0.00977198697068404	3.29595160539786	2.21169204894603	0.0627803103266371	0.249586669535005	0.207150989313004	ASH1L/GATA4/NRIP1	3
GO:0001832	blastocyst growth	1/56	22/18888	0.0454545454545455	15.3311688311688	3.66758610418393	0.0632697071743058	0.249586669535005	0.207150989313004	ZPR1	1
GO:0010888	negative regulation of lipid storage	1/56	22/18888	0.0454545454545455	15.3311688311688	3.66758610418393	0.0632697071743058	0.249586669535005	0.207150989313004	ABCA1	1
GO:0015919	peroxisomal membrane transport	1/56	22/18888	0.0454545454545455	15.3311688311688	3.66758610418393	0.0632697071743058	0.249586669535005	0.207150989313004	PEX10	1
GO:0043574	peroxisomal transport	1/56	22/18888	0.0454545454545455	15.3311688311688	3.66758610418393	0.0632697071743058	0.249586669535005	0.207150989313004	PEX10	1
GO:0051923	sulfation	1/56	22/18888	0.0454545454545455	15.3311688311688	3.66758610418393	0.0632697071743058	0.249586669535005	0.207150989313004	SULT2A1	1
GO:0061318	renal filtration cell differentiation	1/56	22/18888	0.0454545454545455	15.3311688311688	3.66758610418393	0.0632697071743058	0.249586669535005	0.207150989313004	NPHS1	1
GO:0072112	podocyte differentiation	1/56	22/18888	0.0454545454545455	15.3311688311688	3.66758610418393	0.0632697071743058	0.249586669535005	0.207150989313004	NPHS1	1
GO:0097062	dendritic spine maintenance	1/56	22/18888	0.0454545454545455	15.3311688311688	3.66758610418393	0.0632697071743058	0.249586669535005	0.207150989313004	APOE	1
GO:0140861	DNA repair-dependent chromatin remodeling	1/56	22/18888	0.0454545454545455	15.3311688311688	3.66758610418393	0.0632697071743058	0.249586669535005	0.207150989313004	USP3	1
GO:1902644	tertiary alcohol metabolic process	1/56	22/18888	0.0454545454545455	15.3311688311688	3.66758610418393	0.0632697071743058	0.249586669535005	0.207150989313004	AKR1A1	1
GO:0042157	lipoprotein metabolic process	2/56	139/18888	0.0143884892086331	4.85303186022611	2.48626963914831	0.0639922031844434	0.251619828055336	0.208838462444888	APOE/ABCA1	2
GO:0061458	reproductive system development	3/56	311/18888	0.00964630225080386	3.25355994487827	2.18518796374143	0.0647455870967952	0.252204292835678	0.209323554287701	ASH1L/GATA4/NRIP1	3
GO:0051146	striated muscle cell differentiation	3/56	313/18888	0.00958466453674121	3.23277042446372	2.17209646735732	0.0657389146973397	0.252204292835678	0.209323554287701	MEF2A/GATA4/NPHS1	3
GO:0003283	atrial septum development	1/56	23/18888	0.0434782608695652	14.6645962732919	3.57568785128721	0.0660502062943223	0.252204292835678	0.209323554287701	GATA4	1
GO:0006658	phosphatidylserine metabolic process	1/56	23/18888	0.0434782608695652	14.6645962732919	3.57568785128721	0.0660502062943223	0.252204292835678	0.209323554287701	PLA2G3	1
GO:0019400	alditol metabolic process	1/56	23/18888	0.0434782608695652	14.6645962732919	3.57568785128721	0.0660502062943223	0.252204292835678	0.209323554287701	MOGAT2	1
GO:0033762	response to glucagon	1/56	23/18888	0.0434782608695652	14.6645962732919	3.57568785128721	0.0660502062943223	0.252204292835678	0.209323554287701	CPS1	1
GO:0045723	positive regulation of fatty acid biosynthetic process	1/56	23/18888	0.0434782608695652	14.6645962732919	3.57568785128721	0.0660502062943223	0.252204292835678	0.209323554287701	PLA2G3	1
GO:0072311	glomerular epithelial cell differentiation	1/56	23/18888	0.0434782608695652	14.6645962732919	3.57568785128721	0.0660502062943223	0.252204292835678	0.209323554287701	NPHS1	1
GO:2000193	positive regulation of fatty acid transport	1/56	23/18888	0.0434782608695652	14.6645962732919	3.57568785128721	0.0660502062943223	0.252204292835678	0.209323554287701	PLA2G3	1
GO:0046165	alcohol biosynthetic process	2/56	142/18888	0.0140845070422535	4.75050301810865	2.44628282408501	0.0664241758908781	0.252204292835678	0.209323554287701	MSMO1/APOE	2
GO:0062013	positive regulation of small molecule metabolic process	2/56	142/18888	0.0140845070422535	4.75050301810865	2.44628282408501	0.0664241758908781	0.252204292835678	0.209323554287701	PLA2G3/APOE	2
GO:0010565	regulation of cellular ketone metabolic process	2/56	144/18888	0.0138888888888889	4.68452380952381	2.42024179493789	0.0680625958724358	0.257620105872304	0.213818550076385	PLA2G3/UGT1A8	2
GO:0043302	positive regulation of leukocyte degranulation	1/56	24/18888	0.0416666666666667	14.0535714285714	3.48935662214885	0.068822599002911	0.258325716365452	0.214404189974531	PLA2G3	1
GO:0007266	Rho protein signal transduction	2/56	145/18888	0.0137931034482759	4.65221674876847	2.4074000943884	0.0688868576974538	0.258325716365452	0.214404189974531	APOE/ABCA1	2
GO:0055123	digestive system development	2/56	145/18888	0.0137931034482759	4.65221674876847	2.4074000943884	0.0688868576974538	0.258325716365452	0.214404189974531	CPS1/GATA4	2
GO:0170039	proteinogenic amino acid metabolic process	2/56	147/18888	0.0136054421768707	4.58892128279883	2.38206441219797	0.0705453535387711	0.260413454593167	0.216136962963183	CPS1/HAL	2
GO:0007097	nuclear migration	1/56	25/18888	0.04	13.4914285714286	3.4080347296484	0.0715869085054468	0.260413454593167	0.216136962963183	DOCK7	1
GO:0009110	vitamin biosynthetic process	1/56	25/18888	0.04	13.4914285714286	3.4080347296484	0.0715869085054468	0.260413454593167	0.216136962963183	AKR1A1	1
GO:0010878	cholesterol storage	1/56	25/18888	0.04	13.4914285714286	3.4080347296484	0.0715869085054468	0.260413454593167	0.216136962963183	ABCA1	1
GO:0036315	cellular response to sterol	1/56	25/18888	0.04	13.4914285714286	3.4080347296484	0.0715869085054468	0.260413454593167	0.216136962963183	ABCA1	1
GO:0045540	regulation of cholesterol biosynthetic process	1/56	25/18888	0.04	13.4914285714286	3.4080347296484	0.0715869085054468	0.260413454593167	0.216136962963183	APOE	1
GO:0046697	decidualization	1/56	25/18888	0.04	13.4914285714286	3.4080347296484	0.0715869085054468	0.260413454593167	0.216136962963183	ASH1L	1
GO:0048520	positive regulation of behavior	1/56	25/18888	0.04	13.4914285714286	3.4080347296484	0.0715869085054468	0.260413454593167	0.216136962963183	NPAS2	1
GO:0060155	platelet dense granule organization	1/56	25/18888	0.04	13.4914285714286	3.4080347296484	0.0715869085054468	0.260413454593167	0.216136962963183	ABCA1	1
GO:0106118	regulation of sterol biosynthetic process	1/56	25/18888	0.04	13.4914285714286	3.4080347296484	0.0715869085054468	0.260413454593167	0.216136962963183	APOE	1
GO:0006790	sulfur compound metabolic process	3/56	326/18888	0.00920245398773006	3.10385626643295	2.08948742913409	0.0723667418152245	0.261683307456839	0.217190910585793	CPS1/SULT2A1/AKR1A1	3
GO:0019216	regulation of lipid metabolic process	3/56	326/18888	0.00920245398773006	3.10385626643295	2.08948742913409	0.0723667418152245	0.261683307456839	0.217190910585793	PLA2G3/APOE/UGT1A8	3
GO:0098876	vesicle-mediated transport to the plasma membrane	2/56	151/18888	0.0132450331125828	4.46736045411542	2.33273130633129	0.0739015053359328	0.262484074443804	0.217855528106705	PLA2G3/EXOC4	2
GO:0120161	regulation of cold-induced thermogenesis	2/56	151/18888	0.0132450331125828	4.46736045411542	2.33273130633129	0.0739015053359328	0.262484074443804	0.217855528106705	DOCK7/EBF2	2
GO:0003181	atrioventricular valve morphogenesis	1/56	26/18888	0.0384615384615385	12.9725274725275	3.33124003244888	0.0743431579421054	0.262484074443804	0.217855528106705	GATA4	1
GO:0009435	NAD biosynthetic process	1/56	26/18888	0.0384615384615385	12.9725274725275	3.33124003244888	0.0743431579421054	0.262484074443804	0.217855528106705	NADSYN1	1
GO:0060065	uterus development	1/56	26/18888	0.0384615384615385	12.9725274725275	3.33124003244888	0.0743431579421054	0.262484074443804	0.217855528106705	ASH1L	1
GO:0072010	glomerular epithelium development	1/56	26/18888	0.0384615384615385	12.9725274725275	3.33124003244888	0.0743431579421054	0.262484074443804	0.217855528106705	NPHS1	1
GO:1904754	positive regulation of vascular associated smooth muscle cell migration	1/56	26/18888	0.0384615384615385	12.9725274725275	3.33124003244888	0.0743431579421054	0.262484074443804	0.217855528106705	DOCK7	1
GO:0035296	regulation of tube diameter	2/56	152/18888	0.0131578947368421	4.43796992481203	2.32066637263344	0.0747485512407871	0.262484074443804	0.217855528106705	CPS1/APOE	2
GO:0097746	blood vessel diameter maintenance	2/56	152/18888	0.0131578947368421	4.43796992481203	2.32066637263344	0.0747485512407871	0.262484074443804	0.217855528106705	CPS1/APOE	2
GO:0106106	cold-induced thermogenesis	2/56	152/18888	0.0131578947368421	4.43796992481203	2.32066637263344	0.0747485512407871	0.262484074443804	0.217855528106705	DOCK7/EBF2	2
GO:0035150	regulation of tube size	2/56	153/18888	0.0130718954248366	4.40896358543417	2.30870535203348	0.0755987492384664	0.264593262772515	0.219606104168135	CPS1/APOE	2
GO:0046394	carboxylic acid biosynthetic process	3/56	334/18888	0.00898203592814371	3.0295124037639	2.04067313967999	0.0765901984168666	0.264593262772515	0.219606104168135	CPS1/PLA2G3/AKR1A1	3
GO:0006541	glutamine metabolic process	1/56	27/18888	0.037037037037037	12.4920634920635	3.25855324805909	0.0770913703880414	0.264593262772515	0.219606104168135	CPS1	1
GO:0021846	cell proliferation in forebrain	1/56	27/18888	0.037037037037037	12.4920634920635	3.25855324805909	0.0770913703880414	0.264593262772515	0.219606104168135	DOCK7	1
GO:0045940	positive regulation of steroid metabolic process	1/56	27/18888	0.037037037037037	12.4920634920635	3.25855324805909	0.0770913703880414	0.264593262772515	0.219606104168135	APOE	1
GO:0046339	diacylglycerol metabolic process	1/56	27/18888	0.037037037037037	12.4920634920635	3.25855324805909	0.0770913703880414	0.264593262772515	0.219606104168135	MOGAT2	1
GO:0051043	regulation of membrane protein ectodomain proteolysis	1/56	27/18888	0.037037037037037	12.4920634920635	3.25855324805909	0.0770913703880414	0.264593262772515	0.219606104168135	APOE	1
GO:0061098	positive regulation of protein tyrosine kinase activity	1/56	27/18888	0.037037037037037	12.4920634920635	3.25855324805909	0.0770913703880414	0.264593262772515	0.219606104168135	DOK7	1
GO:0007043	cell-cell junction assembly	2/56	156/18888	0.0128205128205128	4.32417582417582	2.27342950579094	0.0781680030011479	0.265014634308971	0.219955832504219	DSG1/NPHS1	2
GO:0016053	organic acid biosynthetic process	3/56	337/18888	0.00890207715133531	3.00254345061467	2.02274211407414	0.0782018662953226	0.265014634308971	0.219955832504219	CPS1/PLA2G3/AKR1A1	3
GO:0051235	maintenance of location	3/56	337/18888	0.00890207715133531	3.00254345061467	2.02274211407414	0.0782018662953226	0.265014634308971	0.219955832504219	APOE/ABCA1/NRIP1	3
GO:0001675	acrosome assembly	1/56	28/18888	0.0357142857142857	12.0459183673469	3.18960777810556	0.0798315688535667	0.265014634308971	0.219955832504219	PLA2G3	1
GO:0019359	nicotinamide nucleotide biosynthetic process	1/56	28/18888	0.0357142857142857	12.0459183673469	3.18960777810556	0.0798315688535667	0.265014634308971	0.219955832504219	NADSYN1	1
GO:0019363	pyridine nucleotide biosynthetic process	1/56	28/18888	0.0357142857142857	12.0459183673469	3.18960777810556	0.0798315688535667	0.265014634308971	0.219955832504219	NADSYN1	1
GO:0019433	triglyceride catabolic process	1/56	28/18888	0.0357142857142857	12.0459183673469	3.18960777810556	0.0798315688535667	0.265014634308971	0.219955832504219	CPS1	1
GO:0032801	receptor catabolic process	1/56	28/18888	0.0357142857142857	12.0459183673469	3.18960777810556	0.0798315688535667	0.265014634308971	0.219955832504219	APOE	1
GO:0043304	regulation of mast cell degranulation	1/56	28/18888	0.0357142857142857	12.0459183673469	3.18960777810556	0.0798315688535667	0.265014634308971	0.219955832504219	PLA2G3	1
GO:0046337	phosphatidylethanolamine metabolic process	1/56	28/18888	0.0357142857142857	12.0459183673469	3.18960777810556	0.0798315688535667	0.265014634308971	0.219955832504219	PLA2G3	1
GO:0050999	regulation of nitric-oxide synthase activity	1/56	28/18888	0.0357142857142857	12.0459183673469	3.18960777810556	0.0798315688535667	0.265014634308971	0.219955832504219	APOE	1
GO:0060575	intestinal epithelial cell differentiation	1/56	28/18888	0.0357142857142857	12.0459183673469	3.18960777810556	0.0798315688535667	0.265014634308971	0.219955832504219	GATA4	1
GO:0006606	protein import into nucleus	2/56	161/18888	0.0124223602484472	4.18988464951198	2.21656816948326	0.0825107926543517	0.26966394673511	0.22381465104807	GCKR/ZPR1	2
GO:0003171	atrioventricular valve development	1/56	29/18888	0.0344827586206897	11.6305418719212	3.12408147811081	0.0825637762843299	0.26966394673511	0.22381465104807	GATA4	1
GO:0003209	cardiac atrium morphogenesis	1/56	29/18888	0.0344827586206897	11.6305418719212	3.12408147811081	0.0825637762843299	0.26966394673511	0.22381465104807	GATA4	1
GO:0007263	nitric oxide mediated signal transduction	1/56	29/18888	0.0344827586206897	11.6305418719212	3.12408147811081	0.0825637762843299	0.26966394673511	0.22381465104807	APOE	1
GO:0042403	thyroid hormone metabolic process	1/56	29/18888	0.0344827586206897	11.6305418719212	3.12408147811081	0.0825637762843299	0.26966394673511	0.22381465104807	SULT2A1	1
GO:1902430	negative regulation of amyloid-beta formation	1/56	29/18888	0.0344827586206897	11.6305418719212	3.12408147811081	0.0825637762843299	0.26966394673511	0.22381465104807	APOE	1
GO:0043524	negative regulation of neuron apoptotic process	2/56	162/18888	0.0123456790123457	4.16402116402116	2.20547255859068	0.0833882333235519	0.271269473579105	0.225147200076918	PLA2G3/ZPR1	2
GO:0170033	L-amino acid metabolic process	2/56	163/18888	0.0122699386503067	4.13847502191061	2.19446594966996	0.0842685779509772	0.271269473579105	0.225147200076918	CPS1/HAL	2
GO:0007584	response to nutrient	2/56	164/18888	0.0121951219512195	4.11324041811847	2.18354702231849	0.0851518023554675	0.271269473579105	0.225147200076918	GATA4/ABCA1	2
GO:0007271	synaptic transmission, cholinergic	1/56	30/18888	0.0333333333333333	11.2428571428571	3.06168994716339	0.0852880155614965	0.271269473579105	0.225147200076918	APOE	1
GO:0010894	negative regulation of steroid biosynthetic process	1/56	30/18888	0.0333333333333333	11.2428571428571	3.06168994716339	0.0852880155614965	0.271269473579105	0.225147200076918	APOE	1
GO:0015721	bile acid and bile salt transport	1/56	30/18888	0.0333333333333333	11.2428571428571	3.06168994716339	0.0852880155614965	0.271269473579105	0.225147200076918	SLCO1B1	1
GO:0050482	arachidonic acid secretion	1/56	30/18888	0.0333333333333333	11.2428571428571	3.06168994716339	0.0852880155614965	0.271269473579105	0.225147200076918	PLA2G3	1
GO:0070723	response to cholesterol	1/56	30/18888	0.0333333333333333	11.2428571428571	3.06168994716339	0.0852880155614965	0.271269473579105	0.225147200076918	ABCA1	1
GO:1900017	positive regulation of cytokine production involved in inflammatory response	1/56	30/18888	0.0333333333333333	11.2428571428571	3.06168994716339	0.0852880155614965	0.271269473579105	0.225147200076918	PLA2G3	1
GO:1903963	arachidonate transport	1/56	30/18888	0.0333333333333333	11.2428571428571	3.06168994716339	0.0852880155614965	0.271269473579105	0.225147200076918	PLA2G3	1
GO:0035051	cardiocyte differentiation	2/56	165/18888	0.0121212121212121	4.08831168831169	2.17271448382838	0.0860378824690518	0.271383847829532	0.225242127979806	MEF2A/GATA4	2
GO:0051170	import into nucleus	2/56	166/18888	0.0120481927710843	4.06368330464716	2.16196706844001	0.0869267943365095	0.271383847829532	0.225242127979806	GCKR/ZPR1	2
GO:0000002	mitochondrial genome maintenance	1/56	31/18888	0.032258064516129	10.8801843317972	3.0021810164015	0.0880043095019222	0.271383847829532	0.225242127979806	MEF2A	1
GO:0001516	prostaglandin biosynthetic process	1/56	31/18888	0.032258064516129	10.8801843317972	3.0021810164015	0.0880043095019222	0.271383847829532	0.225242127979806	PLA2G3	1
GO:0003298	physiological muscle hypertrophy	1/56	31/18888	0.032258064516129	10.8801843317972	3.0021810164015	0.0880043095019222	0.271383847829532	0.225242127979806	GATA4	1
GO:0003301	physiological cardiac muscle hypertrophy	1/56	31/18888	0.032258064516129	10.8801843317972	3.0021810164015	0.0880043095019222	0.271383847829532	0.225242127979806	GATA4	1
GO:0010575	positive regulation of vascular endothelial growth factor production	1/56	31/18888	0.032258064516129	10.8801843317972	3.0021810164015	0.0880043095019222	0.271383847829532	0.225242127979806	GATA4	1
GO:0046457	prostanoid biosynthetic process	1/56	31/18888	0.032258064516129	10.8801843317972	3.0021810164015	0.0880043095019222	0.271383847829532	0.225242127979806	PLA2G3	1
GO:0061049	cell growth involved in cardiac muscle cell development	1/56	31/18888	0.032258064516129	10.8801843317972	3.0021810164015	0.0880043095019222	0.271383847829532	0.225242127979806	GATA4	1
GO:0065002	intracellular protein transmembrane transport	1/56	31/18888	0.032258064516129	10.8801843317972	3.0021810164015	0.0880043095019222	0.271383847829532	0.225242127979806	PEX10	1
GO:0072525	pyridine-containing compound biosynthetic process	1/56	31/18888	0.032258064516129	10.8801843317972	3.0021810164015	0.0880043095019222	0.271383847829532	0.225242127979806	NADSYN1	1
GO:2000191	regulation of fatty acid transport	1/56	31/18888	0.032258064516129	10.8801843317972	3.0021810164015	0.0880043095019222	0.271383847829532	0.225242127979806	PLA2G3	1
GO:1990845	adaptive thermogenesis	2/56	169/18888	0.0118343195266272	3.99154691462384	2.13022329251484	0.0896102825920045	0.274168923489747	0.227553674423372	DOCK7/EBF2	2
GO:0046942	carboxylic acid transport	3/56	358/18888	0.00837988826815642	2.82641660015962	1.9025274446547	0.0898970864925826	0.274168923489747	0.227553674423372	PLA2G3/APOE/SLCO1B1	3
GO:0015849	organic acid transport	3/56	359/18888	0.00835654596100279	2.81854357341823	1.89702138208047	0.0904716279479056	0.274168923489747	0.227553674423372	PLA2G3/APOE/SLCO1B1	3
GO:0043409	negative regulation of MAPK cascade	2/56	170/18888	0.0117647058823529	3.96806722689076	2.11980422612071	0.090510284162491	0.274168923489747	0.227553674423372	ASH1L/APOE	2
GO:0010667	negative regulation of cardiac muscle cell apoptotic process	1/56	32/18888	0.03125	10.5401785714286	2.94533019105223	0.0907126808583359	0.274168923489747	0.227553674423372	GATA4	1
GO:0099022	vesicle tethering	1/56	32/18888	0.03125	10.5401785714286	2.94533019105223	0.0907126808583359	0.274168923489747	0.227553674423372	EXOC4	1
GO:1902992	negative regulation of amyloid precursor protein catabolic process	1/56	32/18888	0.03125	10.5401785714286	2.94533019105223	0.0907126808583359	0.274168923489747	0.227553674423372	APOE	1
GO:2000463	positive regulation of excitatory postsynaptic potential	1/56	32/18888	0.03125	10.5401785714286	2.94533019105223	0.0907126808583359	0.274168923489747	0.227553674423372	CUX2	1
GO:0006536	glutamate metabolic process	1/56	33/18888	0.0303030303030303	10.2207792207792	2.89093685691292	0.0934131523195124	0.278862358889945	0.231449113984464	HAL	1
GO:0016556	mRNA modification	1/56	33/18888	0.0303030303030303	10.2207792207792	2.89093685691292	0.0934131523195124	0.278862358889945	0.231449113984464	TRMT61A	1
GO:0019934	cGMP-mediated signaling	1/56	33/18888	0.0303030303030303	10.2207792207792	2.89093685691292	0.0934131523195124	0.278862358889945	0.231449113984464	APOE	1
GO:0021591	ventricular system development	1/56	33/18888	0.0303030303030303	10.2207792207792	2.89093685691292	0.0934131523195124	0.278862358889945	0.231449113984464	CELSR2	1
GO:0051647	nucleus localization	1/56	33/18888	0.0303030303030303	10.2207792207792	2.89093685691292	0.0934131523195124	0.278862358889945	0.231449113984464	DOCK7	1
GO:1902905	positive regulation of supramolecular fiber organization	2/56	175/18888	0.0114285714285714	3.85469387755102	2.06887446828743	0.0950505327080434	0.279350435431089	0.231854205885192	APOE/NPHS1	2
GO:0000096	sulfur amino acid metabolic process	1/56	34/18888	0.0294117647058824	9.92016806722689	2.83882110416786	0.0961057465104486	0.279350435431089	0.231854205885192	CPS1	1
GO:0006891	intra-Golgi vesicle-mediated transport	1/56	34/18888	0.0294117647058824	9.92016806722689	2.83882110416786	0.0961057465104486	0.279350435431089	0.231854205885192	COG5	1
GO:0009112	nucleobase metabolic process	1/56	34/18888	0.0294117647058824	9.92016806722689	2.83882110416786	0.0961057465104486	0.279350435431089	0.231854205885192	CPS1	1
GO:0010664	negative regulation of striated muscle cell apoptotic process	1/56	34/18888	0.0294117647058824	9.92016806722689	2.83882110416786	0.0961057465104486	0.279350435431089	0.231854205885192	GATA4	1
GO:0019068	virion assembly	1/56	34/18888	0.0294117647058824	9.92016806722689	2.83882110416786	0.0961057465104486	0.279350435431089	0.231854205885192	APOE	1
GO:0034405	response to fluid shear stress	1/56	34/18888	0.0294117647058824	9.92016806722689	2.83882110416786	0.0961057465104486	0.279350435431089	0.231854205885192	ABCA1	1
GO:0035459	vesicle cargo loading	1/56	34/18888	0.0294117647058824	9.92016806722689	2.83882110416786	0.0961057465104486	0.279350435431089	0.231854205885192	SEC23A	1
GO:0050775	positive regulation of dendrite morphogenesis	1/56	34/18888	0.0294117647058824	9.92016806722689	2.83882110416786	0.0961057465104486	0.279350435431089	0.231854205885192	CUX2	1
GO:0086004	regulation of cardiac muscle cell contraction	1/56	34/18888	0.0294117647058824	9.92016806722689	2.83882110416786	0.0961057465104486	0.279350435431089	0.231854205885192	GATA4	1
GO:1902176	negative regulation of oxidative stress-induced intrinsic apoptotic signaling pathway	1/56	34/18888	0.0294117647058824	9.92016806722689	2.83882110416786	0.0961057465104486	0.279350435431089	0.231854205885192	GATA4	1
GO:0050878	regulation of body fluid levels	3/56	370/18888	0.00810810810810811	2.73474903474904	1.83767098191321	0.0968938828493829	0.279791236552309	0.23222006031372	APOE/CELSR2/JMJD1C	3
GO:0007281	germ cell development	3/56	371/18888	0.00808625336927224	2.72737774355025	1.83238294984879	0.0974868975306256	0.279791236552309	0.23222006031372	PLA2G3/DNAH1/PDILT	3
GO:0044282	small molecule catabolic process	3/56	373/18888	0.00804289544235925	2.71275373420146	1.82185899707119	0.0986774448238476	0.279791236552309	0.23222006031372	HAL/SULT2A1/AKR1A1	3
GO:0001893	maternal placenta development	1/56	35/18888	0.0285714285714286	9.63673469387755	2.78882105316775	0.0987904859925436	0.279791236552309	0.23222006031372	ASH1L	1
GO:0010613	positive regulation of cardiac muscle hypertrophy	1/56	35/18888	0.0285714285714286	9.63673469387755	2.78882105316775	0.0987904859925436	0.279791236552309	0.23222006031372	MEF2A	1
GO:0032367	intracellular cholesterol transport	1/56	35/18888	0.0285714285714286	9.63673469387755	2.78882105316775	0.0987904859925436	0.279791236552309	0.23222006031372	ABCA1	1
GO:0035640	exploration behavior	1/56	35/18888	0.0285714285714286	9.63673469387755	2.78882105316775	0.0987904859925436	0.279791236552309	0.23222006031372	APOE	1
GO:0036314	response to sterol	1/56	35/18888	0.0285714285714286	9.63673469387755	2.78882105316775	0.0987904859925436	0.279791236552309	0.23222006031372	ABCA1	1
GO:0046164	alcohol catabolic process	1/56	35/18888	0.0285714285714286	9.63673469387755	2.78882105316775	0.0987904859925436	0.279791236552309	0.23222006031372	SULT2A1	1
GO:0046471	phosphatidylglycerol metabolic process	1/56	35/18888	0.0285714285714286	9.63673469387755	2.78882105316775	0.0987904859925436	0.279791236552309	0.23222006031372	PLA2G3	1
GO:0071398	cellular response to fatty acid	1/56	35/18888	0.0285714285714286	9.63673469387755	2.78882105316775	0.0987904859925436	0.279791236552309	0.23222006031372	CPS1	1
GO:0002021	response to dietary excess	1/56	36/18888	0.0277777777777778	9.36904761904762	2.74079059099048	0.101467393263769	0.28289264561019	0.234794155940708	APOE	1
GO:0010770	positive regulation of cell morphogenesis	1/56	36/18888	0.0277777777777778	9.36904761904762	2.74079059099048	0.101467393263769	0.28289264561019	0.234794155940708	CUX2	1
GO:0014742	positive regulation of muscle hypertrophy	1/56	36/18888	0.0277777777777778	9.36904761904762	2.74079059099048	0.101467393263769	0.28289264561019	0.234794155940708	MEF2A	1
GO:0032094	response to food	1/56	36/18888	0.0277777777777778	9.36904761904762	2.74079059099048	0.101467393263769	0.28289264561019	0.234794155940708	CPS1	1
GO:0046473	phosphatidic acid metabolic process	1/56	36/18888	0.0277777777777778	9.36904761904762	2.74079059099048	0.101467393263769	0.28289264561019	0.234794155940708	PLA2G3	1
GO:2000406	positive regulation of T cell migration	1/56	36/18888	0.0277777777777778	9.36904761904762	2.74079059099048	0.101467393263769	0.28289264561019	0.234794155940708	MED23	1
GO:0033673	negative regulation of kinase activity	2/56	182/18888	0.010989010989011	3.70643642072214	2.00064640963515	0.10151538558522	0.28289264561019	0.234794155940708	GCKR/APOE	2
GO:0001659	temperature homeostasis	2/56	183/18888	0.0109289617486339	3.68618266978923	1.99117537363694	0.102448879280675	0.284190384305982	0.235871248139597	DOCK7/EBF2	2
GO:0007565	female pregnancy	2/56	183/18888	0.0109289617486339	3.68618266978923	1.99117537363694	0.102448879280675	0.284190384305982	0.235871248139597	ASH1L/DSG1	2
GO:0003161	cardiac conduction system development	1/56	37/18888	0.027027027027027	9.11583011583012	2.69459744619911	0.104136490758848	0.285611368559819	0.237050631215341	GATA4	1
GO:0003230	cardiac atrium development	1/56	37/18888	0.027027027027027	9.11583011583012	2.69459744619911	0.104136490758848	0.285611368559819	0.237050631215341	GATA4	1
GO:0007031	peroxisome organization	1/56	37/18888	0.027027027027027	9.11583011583012	2.69459744619911	0.104136490758848	0.285611368559819	0.237050631215341	PEX10	1
GO:0046326	positive regulation of glucose import	1/56	37/18888	0.027027027027027	9.11583011583012	2.69459744619911	0.104136490758848	0.285611368559819	0.237050631215341	MEF2A	1
GO:0071404	cellular response to low-density lipoprotein particle stimulus	1/56	37/18888	0.027027027027027	9.11583011583012	2.69459744619911	0.104136490758848	0.285611368559819	0.237050631215341	ABCA1	1
GO:0060271	cilium assembly	3/56	385/18888	0.00779220779220779	2.62820037105751	1.76012868458826	0.105945141143169	0.287714696301671	0.238796343129306	PLA2G3/DNAH1/CELSR2	3
GO:0046890	regulation of lipid biosynthetic process	2/56	187/18888	0.0106951871657754	3.60733384262796	1.95394489132301	0.106206829133211	0.287714696301671	0.238796343129306	PLA2G3/APOE	2
GO:0003180	aortic valve morphogenesis	1/56	38/18888	0.0263157894736842	8.87593984962406	2.65012154362477	0.106797800849427	0.287714696301671	0.238796343129306	GATA4	1
GO:0032366	intracellular sterol transport	1/56	38/18888	0.0263157894736842	8.87593984962406	2.65012154362477	0.106797800849427	0.287714696301671	0.238796343129306	ABCA1	1
GO:0044743	protein transmembrane import into intracellular organelle	1/56	38/18888	0.0263157894736842	8.87593984962406	2.65012154362477	0.106797800849427	0.287714696301671	0.238796343129306	PEX10	1
GO:0046461	neutral lipid catabolic process	1/56	38/18888	0.0263157894736842	8.87593984962406	2.65012154362477	0.106797800849427	0.287714696301671	0.238796343129306	CPS1	1
GO:0046464	acylglycerol catabolic process	1/56	38/18888	0.0263157894736842	8.87593984962406	2.65012154362477	0.106797800849427	0.287714696301671	0.238796343129306	CPS1	1
GO:0071392	cellular response to estradiol stimulus	1/56	38/18888	0.0263157894736842	8.87593984962406	2.65012154362477	0.106797800849427	0.287714696301671	0.238796343129306	NRIP1	1
GO:0007616	long-term memory	1/56	39/18888	0.0256410256410256	8.64835164835165	2.60725359225366	0.109451345844251	0.292271176265418	0.242578112941105	APOE	1
GO:0032438	melanosome organization	1/56	39/18888	0.0256410256410256	8.64835164835165	2.60725359225366	0.109451345844251	0.292271176265418	0.242578112941105	APOE	1
GO:0050892	intestinal absorption	1/56	39/18888	0.0256410256410256	8.64835164835165	2.60725359225366	0.109451345844251	0.292271176265418	0.242578112941105	MOGAT2	1
GO:0060416	response to growth hormone	1/56	39/18888	0.0256410256410256	8.64835164835165	2.60725359225366	0.109451345844251	0.292271176265418	0.242578112941105	CPS1	1
GO:0006575	cellular modified amino acid metabolic process	2/56	191/18888	0.0104712041884817	3.53178758414361	1.9177203034748	0.110002099386766	0.292898999585041	0.243099191338505	PLA2G3/SULT2A1	2
GO:0008210	estrogen metabolic process	1/56	40/18888	0.025	8.43214285714286	2.56589386814384	0.112097147989337	0.292898999585041	0.243099191338505	UGT1A7	1
GO:0030488	tRNA methylation	1/56	40/18888	0.025	8.43214285714286	2.56589386814384	0.112097147989337	0.292898999585041	0.243099191338505	TRMT61A	1
GO:0030513	positive regulation of BMP signaling pathway	1/56	40/18888	0.025	8.43214285714286	2.56589386814384	0.112097147989337	0.292898999585041	0.243099191338505	GATA4	1
GO:0042307	positive regulation of protein import into nucleus	1/56	40/18888	0.025	8.43214285714286	2.56589386814384	0.112097147989337	0.292898999585041	0.243099191338505	ZPR1	1
GO:0045923	positive regulation of fatty acid metabolic process	1/56	40/18888	0.025	8.43214285714286	2.56589386814384	0.112097147989337	0.292898999585041	0.243099191338505	PLA2G3	1
GO:0048753	pigment granule organization	1/56	40/18888	0.025	8.43214285714286	2.56589386814384	0.112097147989337	0.292898999585041	0.243099191338505	APOE	1
GO:0070286	axonemal dynein complex assembly	1/56	40/18888	0.025	8.43214285714286	2.56589386814384	0.112097147989337	0.292898999585041	0.243099191338505	DNAH1	1
GO:1902742	apoptotic process involved in development	1/56	40/18888	0.025	8.43214285714286	2.56589386814384	0.112097147989337	0.292898999585041	0.243099191338505	ZPR1	1
GO:1903115	regulation of actin filament-based movement	1/56	40/18888	0.025	8.43214285714286	2.56589386814384	0.112097147989337	0.292898999585041	0.243099191338505	GATA4	1
GO:0001941	postsynaptic membrane organization	1/56	41/18888	0.024390243902439	8.22648083623693	2.52595116129997	0.114735229468146	0.296761403156907	0.246304894281409	APOE	1
GO:0032570	response to progesterone	1/56	41/18888	0.024390243902439	8.22648083623693	2.52595116129997	0.114735229468146	0.296761403156907	0.246304894281409	DSG1	1
GO:0090181	regulation of cholesterol metabolic process	1/56	41/18888	0.024390243902439	8.22648083623693	2.52595116129997	0.114735229468146	0.296761403156907	0.246304894281409	APOE	1
GO:1901661	quinone metabolic process	1/56	41/18888	0.024390243902439	8.22648083623693	2.52595116129997	0.114735229468146	0.296761403156907	0.246304894281409	AKR1A1	1
GO:0099173	postsynapse organization	2/56	196/18888	0.0102040816326531	3.44169096209912	1.87377795893672	0.114796592167692	0.296761403156907	0.246304894281409	CUX2/APOE	2
GO:0031334	positive regulation of protein-containing complex assembly	2/56	197/18888	0.0101522842639594	3.42422044960116	1.86516061247668	0.115762001929871	0.297701918722622	0.247085499793174	NPHS1/ABCA1	2
GO:0006631	fatty acid metabolic process	3/56	401/18888	0.00748129675810474	2.52333452084076	1.6813631718694	0.115955874632053	0.297701918722622	0.247085499793174	MSMO1/PLA2G3/UGT1A8	3
GO:0001709	cell fate determination	1/56	42/18888	0.0238095238095238	8.03061224489796	2.48734186101118	0.117365612401758	0.297701918722622	0.247085499793174	EBF2	1
GO:0002691	regulation of cellular extravasation	1/56	42/18888	0.0238095238095238	8.03061224489796	2.48734186101118	0.117365612401758	0.297701918722622	0.247085499793174	MED23	1
GO:0006904	vesicle docking involved in exocytosis	1/56	42/18888	0.0238095238095238	8.03061224489796	2.48734186101118	0.117365612401758	0.297701918722622	0.247085499793174	EXOC4	1
GO:0045922	negative regulation of fatty acid metabolic process	1/56	42/18888	0.0238095238095238	8.03061224489796	2.48734186101118	0.117365612401758	0.297701918722622	0.247085499793174	UGT1A8	1
GO:0071364	cellular response to epidermal growth factor stimulus	1/56	42/18888	0.0238095238095238	8.03061224489796	2.48734186101118	0.117365612401758	0.297701918722622	0.247085499793174	ZPR1	1
GO:0072528	pyrimidine-containing compound biosynthetic process	1/56	42/18888	0.0238095238095238	8.03061224489796	2.48734186101118	0.117365612401758	0.297701918722622	0.247085499793174	CPS1	1
GO:1990000	amyloid fibril formation	1/56	42/18888	0.0238095238095238	8.03061224489796	2.48734186101118	0.117365612401758	0.297701918722622	0.247085499793174	APOE	1
GO:0050728	negative regulation of inflammatory response	2/56	201/18888	0.00995024875621891	3.35607675906183	1.8312386760542	0.119644658493885	0.299970797122603	0.248968614809143	ASH1L/APOE	2
GO:0003176	aortic valve development	1/56	43/18888	0.0232558139534884	7.84385382059801	2.44998915862637	0.119988318849041	0.299970797122603	0.248968614809143	GATA4	1
GO:0003351	epithelial cilium movement involved in extracellular fluid movement	1/56	43/18888	0.0232558139534884	7.84385382059801	2.44998915862637	0.119988318849041	0.299970797122603	0.248968614809143	DNAH1	1
GO:0016266	O-glycan processing	1/56	43/18888	0.0232558139534884	7.84385382059801	2.44998915862637	0.119988318849041	0.299970797122603	0.248968614809143	GALNT2	1
GO:0061001	regulation of dendritic spine morphogenesis	1/56	43/18888	0.0232558139534884	7.84385382059801	2.44998915862637	0.119988318849041	0.299970797122603	0.248968614809143	CUX2	1
GO:1903307	positive regulation of regulated secretory pathway	1/56	43/18888	0.0232558139534884	7.84385382059801	2.44998915862637	0.119988318849041	0.299970797122603	0.248968614809143	PLA2G3	1
GO:2000403	positive regulation of lymphocyte migration	1/56	43/18888	0.0232558139534884	7.84385382059801	2.44998915862637	0.119988318849041	0.299970797122603	0.248968614809143	MED23	1
GO:0000302	response to reactive oxygen species	2/56	203/18888	0.00985221674876847	3.32301196340605	1.81459702774075	0.121598313105844	0.301544727794117	0.25027493976761	APOE/PEX10	2
GO:0009749	response to glucose	2/56	203/18888	0.00985221674876847	3.32301196340605	1.81459702774075	0.121598313105844	0.301544727794117	0.25027493976761	GCKR/GATA4	2
GO:0044703	multi-organism reproductive process	2/56	204/18888	0.00980392156862745	3.30672268907563	1.80635382358949	0.122578151634573	0.301544727794117	0.25027493976761	ASH1L/DSG1	2
GO:0055001	muscle cell development	2/56	204/18888	0.00980392156862745	3.30672268907563	1.80635382358949	0.122578151634573	0.301544727794117	0.25027493976761	MEF2A/GATA4	2
GO:0010828	positive regulation of glucose transmembrane transport	1/56	44/18888	0.0227272727272727	7.66558441558442	2.41382235034262	0.122603370806826	0.301544727794117	0.25027493976761	MEF2A	1
GO:0071548	response to dexamethasone	1/56	44/18888	0.0227272727272727	7.66558441558442	2.41382235034262	0.122603370806826	0.301544727794117	0.25027493976761	CPS1	1
GO:0090114	COPII-coated vesicle budding	1/56	44/18888	0.0227272727272727	7.66558441558442	2.41382235034262	0.122603370806826	0.301544727794117	0.25027493976761	SEC23A	1
GO:0090148	membrane fission	1/56	44/18888	0.0227272727272727	7.66558441558442	2.41382235034262	0.122603370806826	0.301544727794117	0.25027493976761	EXOC4	1
GO:0044782	cilium organization	3/56	412/18888	0.00728155339805825	2.45596393897365	1.6293805609665	0.123040828615569	0.302009306601852	0.250660529109442	PLA2G3/DNAH1/CELSR2	3
GO:0007623	circadian rhythm	2/56	205/18888	0.00975609756097561	3.29059233449477	1.79816155256945	0.123559971100561	0.302447535000479	0.251024248239514	NPAS2/NRIP1	2
GO:0019432	triglyceride biosynthetic process	1/56	45/18888	0.0222222222222222	7.4952380952381	2.3787762254996	0.125210790210075	0.302447535000479	0.251024248239514	MOGAT2	1
GO:0030574	collagen catabolic process	1/56	45/18888	0.0222222222222222	7.4952380952381	2.3787762254996	0.125210790210075	0.302447535000479	0.251024248239514	RETREG3	1
GO:0031641	regulation of myelination	1/56	45/18888	0.0222222222222222	7.4952380952381	2.3787762254996	0.125210790210075	0.302447535000479	0.251024248239514	ZPR1	1
GO:0032309	icosanoid secretion	1/56	45/18888	0.0222222222222222	7.4952380952381	2.3787762254996	0.125210790210075	0.302447535000479	0.251024248239514	PLA2G3	1
GO:0032941	secretion by tissue	1/56	45/18888	0.0222222222222222	7.4952380952381	2.3787762254996	0.125210790210075	0.302447535000479	0.251024248239514	CELSR2	1
GO:0043300	regulation of leukocyte degranulation	1/56	45/18888	0.0222222222222222	7.4952380952381	2.3787762254996	0.125210790210075	0.302447535000479	0.251024248239514	PLA2G3	1
GO:0044786	cell cycle DNA replication	1/56	45/18888	0.0222222222222222	7.4952380952381	2.3787762254996	0.125210790210075	0.302447535000479	0.251024248239514	ZPR1	1
GO:0008016	regulation of heart contraction	2/56	208/18888	0.00961538461538462	3.24313186813187	1.77388441402559	0.12651711772361	0.303894085523375	0.252224850709459	MEF2A/GATA4	2
GO:0009746	response to hexose	2/56	208/18888	0.00961538461538462	3.24313186813187	1.77388441402559	0.12651711772361	0.303894085523375	0.252224850709459	GCKR/GATA4	2
GO:0043254	regulation of protein-containing complex assembly	3/56	418/18888	0.00717703349282297	2.42071086807929	1.60172397700646	0.126972010764896	0.303894085523375	0.252224850709459	APOE/NPHS1/ABCA1	3
GO:0006858	extracellular transport	1/56	46/18888	0.0217391304347826	7.33229813664596	2.34479052824927	0.127810598932053	0.303894085523375	0.252224850709459	DNAH1	1
GO:0032892	positive regulation of organic acid transport	1/56	46/18888	0.0217391304347826	7.33229813664596	2.34479052824927	0.127810598932053	0.303894085523375	0.252224850709459	PLA2G3	1
GO:0042168	heme metabolic process	1/56	46/18888	0.0217391304347826	7.33229813664596	2.34479052824927	0.127810598932053	0.303894085523375	0.252224850709459	SLCO1B1	1
GO:0070849	response to epidermal growth factor	1/56	46/18888	0.0217391304347826	7.33229813664596	2.34479052824927	0.127810598932053	0.303894085523375	0.252224850709459	ZPR1	1
GO:0090207	regulation of triglyceride metabolic process	1/56	46/18888	0.0217391304347826	7.33229813664596	2.34479052824927	0.127810598932053	0.303894085523375	0.252224850709459	APOE	1
GO:0001881	receptor recycling	1/56	47/18888	0.0212765957446809	7.17629179331307	2.31180948241381	0.1304028187845	0.303894766176546	0.252225415635374	PEX10	1
GO:0006509	membrane protein ectodomain proteolysis	1/56	47/18888	0.0212765957446809	7.17629179331307	2.31180948241381	0.1304028187845	0.303894766176546	0.252225415635374	APOE	1
GO:0006775	fat-soluble vitamin metabolic process	1/56	47/18888	0.0212765957446809	7.17629179331307	2.31180948241381	0.1304028187845	0.303894766176546	0.252225415635374	GC	1
GO:0016339	calcium-dependent cell-cell adhesion via plasma membrane cell adhesion molecules	1/56	47/18888	0.0212765957446809	7.17629179331307	2.31180948241381	0.1304028187845	0.303894766176546	0.252225415635374	DSG1	1
GO:0043666	regulation of phosphoprotein phosphatase activity	1/56	47/18888	0.0212765957446809	7.17629179331307	2.31180948241381	0.1304028187845	0.303894766176546	0.252225415635374	PPP6R2	1
GO:0140353	lipid export from cell	1/56	47/18888	0.0212765957446809	7.17629179331307	2.31180948241381	0.1304028187845	0.303894766176546	0.252225415635374	PLA2G3	1
GO:1900271	regulation of long-term synaptic potentiation	1/56	47/18888	0.0212765957446809	7.17629179331307	2.31180948241381	0.1304028187845	0.303894766176546	0.252225415635374	APOE	1
GO:1902175	regulation of oxidative stress-induced intrinsic apoptotic signaling pathway	1/56	47/18888	0.0212765957446809	7.17629179331307	2.31180948241381	0.1304028187845	0.303894766176546	0.252225415635374	GATA4	1
GO:1905314	semi-lunar valve development	1/56	47/18888	0.0212765957446809	7.17629179331307	2.31180948241381	0.1304028187845	0.303894766176546	0.252225415635374	GATA4	1
GO:0044706	multi-multicellular organism process	2/56	212/18888	0.00943396226415094	3.18194070080862	1.74219283062422	0.130486523480885	0.303894766176546	0.252225415635374	ASH1L/DSG1	2
GO:0045216	cell-cell junction organization	2/56	213/18888	0.00938967136150235	3.16700201207243	1.7343873287215	0.131483486102406	0.303894766176546	0.252225415635374	DSG1/NPHS1	2
GO:0051348	negative regulation of transferase activity	2/56	213/18888	0.00938967136150235	3.16700201207243	1.7343873287215	0.131483486102406	0.303894766176546	0.252225415635374	GCKR/APOE	2
GO:0050727	regulation of inflammatory response	3/56	425/18888	0.00705882352941176	2.38084033613445	1.57005214282401	0.13161595840846	0.303894766176546	0.252225415635374	PLA2G3/ASH1L/APOE	3
GO:0002673	regulation of acute inflammatory response	1/56	48/18888	0.0208333333333333	7.02678571428571	2.27978137094377	0.132987471517798	0.303894766176546	0.252225415635374	ASH1L	1
GO:0007520	myoblast fusion	1/56	48/18888	0.0208333333333333	7.02678571428571	2.27978137094377	0.132987471517798	0.303894766176546	0.252225415635374	NPHS1	1
GO:0032968	positive regulation of transcription elongation by RNA polymerase II	1/56	48/18888	0.0208333333333333	7.02678571428571	2.27978137094377	0.132987471517798	0.303894766176546	0.252225415635374	MED23	1
GO:0035850	epithelial cell differentiation involved in kidney development	1/56	48/18888	0.0208333333333333	7.02678571428571	2.27978137094377	0.132987471517798	0.303894766176546	0.252225415635374	NPHS1	1
GO:0043407	negative regulation of MAP kinase activity	1/56	48/18888	0.0208333333333333	7.02678571428571	2.27978137094377	0.132987471517798	0.303894766176546	0.252225415635374	APOE	1
GO:0120163	negative regulation of cold-induced thermogenesis	1/56	48/18888	0.0208333333333333	7.02678571428571	2.27978137094377	0.132987471517798	0.303894766176546	0.252225415635374	DOCK7	1
GO:1902003	regulation of amyloid-beta formation	1/56	48/18888	0.0208333333333333	7.02678571428571	2.27978137094377	0.132987471517798	0.303894766176546	0.252225415635374	APOE	1
GO:0034284	response to monosaccharide	2/56	215/18888	0.00930232558139535	3.1375415282392	1.71891350308485	0.133482811225463	0.303894766176546	0.252225415635374	GCKR/GATA4	2
GO:1901888	regulation of cell junction assembly	2/56	215/18888	0.00930232558139535	3.1375415282392	1.71891350308485	0.133482811225463	0.303894766176546	0.252225415635374	CUX2/PEAK1	2
GO:0042692	muscle cell differentiation	3/56	428/18888	0.00700934579439252	2.36415220293725	1.55666853021948	0.133624779913121	0.303894766176546	0.252225415635374	MEF2A/GATA4/NPHS1	3
GO:1901605	alpha-amino acid metabolic process	2/56	216/18888	0.00925925925925926	3.12301587301587	1.71124415747467	0.134485135945569	0.303894766176546	0.252225415635374	CPS1/HAL	2
GO:1901654	response to ketone	2/56	217/18888	0.00921658986175115	3.10862409479921	1.70361918894653	0.135489210404531	0.303894766176546	0.252225415635374	CPS1/DSG1	2
GO:0006911	phagocytosis, engulfment	1/56	49/18888	0.0204081632653061	6.88338192419825	2.24865816270744	0.135564578821142	0.303894766176546	0.252225415635374	ABCA1	1
GO:0014075	response to amine	1/56	49/18888	0.0204081632653061	6.88338192419825	2.24865816270744	0.135564578821142	0.303894766176546	0.252225415635374	CPS1	1
GO:0030195	negative regulation of blood coagulation	1/56	49/18888	0.0204081632653061	6.88338192419825	2.24865816270744	0.135564578821142	0.303894766176546	0.252225415635374	APOE	1
GO:0044788	modulation by host of viral process	1/56	49/18888	0.0204081632653061	6.88338192419825	2.24865816270744	0.135564578821142	0.303894766176546	0.252225415635374	APOE	1
GO:0048546	digestive tract morphogenesis	1/56	49/18888	0.0204081632653061	6.88338192419825	2.24865816270744	0.135564578821142	0.303894766176546	0.252225415635374	GATA4	1
GO:0098815	modulation of excitatory postsynaptic potential	1/56	49/18888	0.0204081632653061	6.88338192419825	2.24865816270744	0.135564578821142	0.303894766176546	0.252225415635374	CUX2	1
GO:0009952	anterior/posterior pattern specification	2/56	219/18888	0.0091324200913242	3.08023483365949	1.68850042727466	0.137502533990081	0.30404530293857	0.252350357561317	GATA4/CELSR2	2
GO:0006693	prostaglandin metabolic process	1/56	50/18888	0.02	6.74571428571429	2.21839518043789	0.138134162322708	0.30404530293857	0.252350357561317	PLA2G3	1
GO:0014911	positive regulation of smooth muscle cell migration	1/56	50/18888	0.02	6.74571428571429	2.21839518043789	0.138134162322708	0.30404530293857	0.252350357561317	DOCK7	1
GO:0022602	ovulation cycle process	1/56	50/18888	0.02	6.74571428571429	2.21839518043789	0.138134162322708	0.30404530293857	0.252350357561317	NRIP1	1
GO:0033120	positive regulation of RNA splicing	1/56	50/18888	0.02	6.74571428571429	2.21839518043789	0.138134162322708	0.30404530293857	0.252350357561317	ZPR1	1
GO:0043114	regulation of vascular permeability	1/56	50/18888	0.02	6.74571428571429	2.21839518043789	0.138134162322708	0.30404530293857	0.252350357561317	APOE	1
GO:0060071	Wnt signaling pathway, planar cell polarity pathway	1/56	50/18888	0.02	6.74571428571429	2.21839518043789	0.138134162322708	0.30404530293857	0.252350357561317	CELSR2	1
GO:0071320	cellular response to cAMP	1/56	50/18888	0.02	6.74571428571429	2.21839518043789	0.138134162322708	0.30404530293857	0.252350357561317	CPS1	1
GO:1900047	negative regulation of hemostasis	1/56	50/18888	0.02	6.74571428571429	2.21839518043789	0.138134162322708	0.30404530293857	0.252350357561317	APOE	1
GO:2000404	regulation of T cell migration	1/56	50/18888	0.02	6.74571428571429	2.21839518043789	0.138134162322708	0.30404530293857	0.252350357561317	MED23	1
GO:0060537	muscle tissue development	3/56	438/18888	0.00684931506849315	2.31017612524462	1.51284986949451	0.140398986366899	0.304716463389726	0.252907404745383	MEF2A/GATA4/NPHS1	3
GO:0006636	unsaturated fatty acid biosynthetic process	1/56	51/18888	0.0196078431372549	6.61344537815126	2.18895080457479	0.140696243589824	0.304716463389726	0.252907404745383	PLA2G3	1
GO:0006692	prostanoid metabolic process	1/56	51/18888	0.0196078431372549	6.61344537815126	2.18895080457479	0.140696243589824	0.304716463389726	0.252907404745383	PLA2G3	1
GO:0008206	bile acid metabolic process	1/56	51/18888	0.0196078431372549	6.61344537815126	2.18895080457479	0.140696243589824	0.304716463389726	0.252907404745383	SULT2A1	1
GO:0010043	response to zinc ion	1/56	51/18888	0.0196078431372549	6.61344537815126	2.18895080457479	0.140696243589824	0.304716463389726	0.252907404745383	CPS1	1
GO:0010665	regulation of cardiac muscle cell apoptotic process	1/56	51/18888	0.0196078431372549	6.61344537815126	2.18895080457479	0.140696243589824	0.304716463389726	0.252907404745383	GATA4	1
GO:0019083	viral transcription	1/56	51/18888	0.0196078431372549	6.61344537815126	2.18895080457479	0.140696243589824	0.304716463389726	0.252907404745383	POU2F3	1
GO:0051180	vitamin transport	1/56	51/18888	0.0196078431372549	6.61344537815126	2.18895080457479	0.140696243589824	0.304716463389726	0.252907404745383	GC	1
GO:0061097	regulation of protein tyrosine kinase activity	1/56	51/18888	0.0196078431372549	6.61344537815126	2.18895080457479	0.140696243589824	0.304716463389726	0.252907404745383	DOK7	1
GO:0003197	endocardial cushion development	1/56	52/18888	0.0192307692307692	6.48626373626374	2.16028620850032	0.143250844129134	0.305887127621965	0.253879028167071	GATA4	1
GO:0010543	regulation of platelet activation	1/56	52/18888	0.0192307692307692	6.48626373626374	2.16028620850032	0.143250844129134	0.305887127621965	0.253879028167071	APOE	1
GO:0030838	positive regulation of actin filament polymerization	1/56	52/18888	0.0192307692307692	6.48626373626374	2.16028620850032	0.143250844129134	0.305887127621965	0.253879028167071	NPHS1	1
GO:0032365	intracellular lipid transport	1/56	52/18888	0.0192307692307692	6.48626373626374	2.16028620850032	0.143250844129134	0.305887127621965	0.253879028167071	ABCA1	1
GO:0043303	mast cell degranulation	1/56	52/18888	0.0192307692307692	6.48626373626374	2.16028620850032	0.143250844129134	0.305887127621965	0.253879028167071	PLA2G3	1
GO:0045332	phospholipid translocation	1/56	52/18888	0.0192307692307692	6.48626373626374	2.16028620850032	0.143250844129134	0.305887127621965	0.253879028167071	ABCA1	1
GO:0051646	mitochondrion localization	1/56	52/18888	0.0192307692307692	6.48626373626374	2.16028620850032	0.143250844129134	0.305887127621965	0.253879028167071	MEF2A	1
GO:1904752	regulation of vascular associated smooth muscle cell migration	1/56	52/18888	0.0192307692307692	6.48626373626374	2.16028620850032	0.143250844129134	0.305887127621965	0.253879028167071	DOCK7	1
GO:0006457	protein folding	2/56	225/18888	0.00888888888888889	2.99809523809524	1.64415969136071	0.143582576599828	0.306057597489107	0.254020514095356	ZPR1/PDILT	2
GO:0007596	blood coagulation	2/56	226/18888	0.00884955752212389	2.98482932996207	1.6369129211031	0.144601569916232	0.307689855425958	0.255375249294405	APOE/JMJD1C	2
GO:0006778	porphyrin-containing compound metabolic process	1/56	53/18888	0.0188679245283019	6.36388140161725	2.13236512130741	0.145797985386766	0.30807748216508	0.255696970252672	SLCO1B1	1
GO:0010662	regulation of striated muscle cell apoptotic process	1/56	53/18888	0.0188679245283019	6.36388140161725	2.13236512130741	0.145797985386766	0.30807748216508	0.255696970252672	GATA4	1
GO:0050819	negative regulation of coagulation	1/56	53/18888	0.0188679245283019	6.36388140161725	2.13236512130741	0.145797985386766	0.30807748216508	0.255696970252672	APOE	1
GO:1902930	regulation of alcohol biosynthetic process	1/56	53/18888	0.0188679245283019	6.36388140161725	2.13236512130741	0.145797985386766	0.30807748216508	0.255696970252672	APOE	1
GO:0010656	negative regulation of muscle cell apoptotic process	1/56	54/18888	0.0185185185185185	6.24603174603175	2.105153614777	0.148337688748505	0.310207042735686	0.257464454789506	GATA4	1
GO:0010883	regulation of lipid storage	1/56	54/18888	0.0185185185185185	6.24603174603175	2.105153614777	0.148337688748505	0.310207042735686	0.257464454789506	ABCA1	1
GO:0032092	positive regulation of protein binding	1/56	54/18888	0.0185185185185185	6.24603174603175	2.105153614777	0.148337688748505	0.310207042735686	0.257464454789506	APOE	1
GO:0042304	regulation of fatty acid biosynthetic process	1/56	54/18888	0.0185185185185185	6.24603174603175	2.105153614777	0.148337688748505	0.310207042735686	0.257464454789506	PLA2G3	1
GO:0050873	brown fat cell differentiation	1/56	54/18888	0.0185185185185185	6.24603174603175	2.105153614777	0.148337688748505	0.310207042735686	0.257464454789506	EBF2	1
GO:1904738	vascular associated smooth muscle cell migration	1/56	54/18888	0.0185185185185185	6.24603174603175	2.105153614777	0.148337688748505	0.310207042735686	0.257464454789506	DOCK7	1
GO:0015711	organic anion transport	3/56	451/18888	0.00665188470066519	2.24358568261007	1.45762610429955	0.149378317601343	0.310689864883118	0.25786518566864	PLA2G3/APOE/SLCO1B1	3
GO:0050817	coagulation	2/56	231/18888	0.00865800865800866	2.92022263450835	1.60126772337684	0.149719690836101	0.310689864883118	0.25786518566864	APOE/JMJD1C	2
GO:0002279	mast cell activation involved in immune response	1/56	55/18888	0.0181818181818182	6.13246753246753	2.07861991169523	0.15086997553995	0.310689864883118	0.25786518566864	PLA2G3	1
GO:0002448	mast cell mediated immunity	1/56	55/18888	0.0181818181818182	6.13246753246753	2.07861991169523	0.15086997553995	0.310689864883118	0.25786518566864	PLA2G3	1
GO:0010659	cardiac muscle cell apoptotic process	1/56	55/18888	0.0181818181818182	6.13246753246753	2.07861991169523	0.15086997553995	0.310689864883118	0.25786518566864	GATA4	1
GO:0034381	plasma lipoprotein particle clearance	1/56	55/18888	0.0181818181818182	6.13246753246753	2.07861991169523	0.15086997553995	0.310689864883118	0.25786518566864	APOE	1
GO:0046460	neutral lipid biosynthetic process	1/56	55/18888	0.0181818181818182	6.13246753246753	2.07861991169523	0.15086997553995	0.310689864883118	0.25786518566864	MOGAT2	1
GO:0046463	acylglycerol biosynthetic process	1/56	55/18888	0.0181818181818182	6.13246753246753	2.07861991169523	0.15086997553995	0.310689864883118	0.25786518566864	MOGAT2	1
GO:1902991	regulation of amyloid precursor protein catabolic process	1/56	55/18888	0.0181818181818182	6.13246753246753	2.07861991169523	0.15086997553995	0.310689864883118	0.25786518566864	APOE	1
GO:0072594	establishment of protein localization to organelle	3/56	454/18888	0.0066079295154185	2.22876022655758	1.44514878171188	0.151477121078166	0.310977337784441	0.258103781327697	GCKR/ZPR1/PEX10	3
GO:0007599	hemostasis	2/56	233/18888	0.00858369098712446	2.89515634580012	1.58727676421828	0.1517774167129	0.310977337784441	0.258103781327697	APOE/JMJD1C	2
GO:0008406	gonad development	2/56	233/18888	0.00858369098712446	2.89515634580012	1.58727676421828	0.1517774167129	0.310977337784441	0.258103781327697	GATA4/NRIP1	2
GO:0007528	neuromuscular junction development	1/56	56/18888	0.0178571428571429	6.02295918367347	2.05273421302743	0.15339486702669	0.312185533396027	0.25910655490006	DOK7	1
GO:0034204	lipid translocation	1/56	56/18888	0.0178571428571429	6.02295918367347	2.05273421302743	0.15339486702669	0.312185533396027	0.25910655490006	ABCA1	1
GO:0034205	amyloid-beta formation	1/56	56/18888	0.0178571428571429	6.02295918367347	2.05273421302743	0.15339486702669	0.312185533396027	0.25910655490006	APOE	1
GO:0045912	negative regulation of carbohydrate metabolic process	1/56	56/18888	0.0178571428571429	6.02295918367347	2.05273421302743	0.15339486702669	0.312185533396027	0.25910655490006	GCKR	1
GO:0002886	regulation of myeloid leukocyte mediated immunity	1/56	57/18888	0.0175438596491228	5.91729323308271	2.02746854179317	0.155912384414461	0.31415181934257	0.260738525388938	PLA2G3	1
GO:0006893	Golgi to plasma membrane transport	1/56	57/18888	0.0175438596491228	5.91729323308271	2.02746854179317	0.155912384414461	0.31415181934257	0.260738525388938	EXOC4	1
GO:0010658	striated muscle cell apoptotic process	1/56	57/18888	0.0175438596491228	5.91729323308271	2.02746854179317	0.155912384414461	0.31415181934257	0.260738525388938	GATA4	1
GO:0060997	dendritic spine morphogenesis	1/56	57/18888	0.0175438596491228	5.91729323308271	2.02746854179317	0.155912384414461	0.31415181934257	0.260738525388938	CUX2	1
GO:0070542	response to fatty acid	1/56	57/18888	0.0175438596491228	5.91729323308271	2.02746854179317	0.155912384414461	0.31415181934257	0.260738525388938	CPS1	1
GO:1901616	organic hydroxy compound catabolic process	1/56	57/18888	0.0175438596491228	5.91729323308271	2.02746854179317	0.155912384414461	0.31415181934257	0.260738525388938	SULT2A1	1
GO:0045137	development of primary sexual characteristics	2/56	238/18888	0.00840336134453781	2.8343337334934	1.55294006336747	0.156946715481288	0.314515354333204	0.261040250769945	GATA4/NRIP1	2
GO:0048588	developmental cell growth	2/56	238/18888	0.00840336134453781	2.8343337334934	1.55294006336747	0.156946715481288	0.314515354333204	0.261040250769945	APOE/GATA4	2
GO:0009743	response to carbohydrate	2/56	239/18888	0.00836820083682008	2.82247459653317	1.54617960477111	0.157984722199169	0.314515354333204	0.261040250769945	GCKR/GATA4	2
GO:0032786	positive regulation of DNA-templated transcription, elongation	1/56	58/18888	0.0172413793103448	5.81527093596059	2.00279660176632	0.158422548849318	0.314515354333204	0.261040250769945	MED23	1
GO:0042306	regulation of protein import into nucleus	1/56	58/18888	0.0172413793103448	5.81527093596059	2.00279660176632	0.158422548849318	0.314515354333204	0.261040250769945	ZPR1	1
GO:0048168	regulation of neuronal synaptic plasticity	1/56	58/18888	0.0172413793103448	5.81527093596059	2.00279660176632	0.158422548849318	0.314515354333204	0.261040250769945	APOE	1
GO:0061005	cell differentiation involved in kidney development	1/56	58/18888	0.0172413793103448	5.81527093596059	2.00279660176632	0.158422548849318	0.314515354333204	0.261040250769945	NPHS1	1
GO:0072132	mesenchyme morphogenesis	1/56	58/18888	0.0172413793103448	5.81527093596059	2.00279660176632	0.158422548849318	0.314515354333204	0.261040250769945	EXOC4	1
GO:0099024	plasma membrane invagination	1/56	58/18888	0.0172413793103448	5.81527093596059	2.00279660176632	0.158422548849318	0.314515354333204	0.261040250769945	ABCA1	1
GO:0070085	glycosylation	2/56	241/18888	0.00829875518672199	2.7990515708358	1.53276272246901	0.160064748274202	0.31725720905898	0.263315924867666	GALNT2/COG5	2
GO:0010921	regulation of phosphatase activity	1/56	59/18888	0.0169491525423729	5.71670702179177	1.97869364936325	0.160925381417795	0.317925753532718	0.263870800852799	PPP6R2	1
GO:0060612	adipose tissue development	1/56	59/18888	0.0169491525423729	5.71670702179177	1.97869364936325	0.160925381417795	0.317925753532718	0.263870800852799	EBF2	1
GO:0051960	regulation of nervous system development	3/56	468/18888	0.00641025641025641	2.16208791208791	1.38817550959973	0.161397382610781	0.318340616675485	0.264215127377184	ZPR1/CUX2/DOCK7	3
GO:0050807	regulation of synapse organization	2/56	243/18888	0.00823045267489712	2.77601410934744	1.51948226517625	0.162150013996809	0.319306753656601	0.265016998053302	CUX2/APOE	2
GO:0043523	regulation of neuron apoptotic process	2/56	244/18888	0.00819672131147541	2.76463700234192	1.51289235599376	0.163194570586239	0.319736549635581	0.265373718475969	PLA2G3/ZPR1	2
GO:0043113	receptor clustering	1/56	60/18888	0.0166666666666667	5.62142857142857	1.95513637728737	0.163420903147075	0.319736549635581	0.265373718475969	APOE	1
GO:0046324	regulation of glucose import	1/56	60/18888	0.0166666666666667	5.62142857142857	1.95513637728737	0.163420903147075	0.319736549635581	0.265373718475969	MEF2A	1
GO:0046456	icosanoid biosynthetic process	1/56	60/18888	0.0166666666666667	5.62142857142857	1.95513637728737	0.163420903147075	0.319736549635581	0.265373718475969	PLA2G3	1
GO:0090257	regulation of muscle system process	2/56	245/18888	0.00816326530612245	2.7533527696793	1.50633555460055	0.164240387885417	0.320363092671143	0.265893734268101	MEF2A/GATA4	2
GO:0051656	establishment of organelle localization	3/56	472/18888	0.00635593220338983	2.14376513317191	1.37226340013906	0.164268482908743	0.320363092671143	0.265893734268101	PLA2G3/DOCK7/EXOC4	3
GO:0003179	heart valve morphogenesis	1/56	61/18888	0.0163934426229508	5.52927400468384	1.93210280867491	0.165909135005146	0.320767504869102	0.266229386757288	GATA4	1
GO:0010574	regulation of vascular endothelial growth factor production	1/56	61/18888	0.0163934426229508	5.52927400468384	1.93210280867491	0.165909135005146	0.320767504869102	0.266229386757288	GATA4	1
GO:0097035	regulation of membrane lipid distribution	1/56	61/18888	0.0163934426229508	5.52927400468384	1.93210280867491	0.165909135005146	0.320767504869102	0.266229386757288	ABCA1	1
GO:0048738	cardiac muscle tissue development	2/56	248/18888	0.00806451612903226	2.72004608294931	1.48686058813531	0.167385242161742	0.320767504869102	0.266229386757288	MEF2A/GATA4	2
GO:0000768	syncytium formation by plasma membrane fusion	1/56	62/18888	0.0161290322580645	5.44009216589862	1.90957220063875	0.168390097900972	0.320767504869102	0.266229386757288	NPHS1	1
GO:0002763	positive regulation of myeloid leukocyte differentiation	1/56	62/18888	0.0161290322580645	5.44009216589862	1.90957220063875	0.168390097900972	0.320767504869102	0.266229386757288	PLA2G3	1
GO:0006767	water-soluble vitamin metabolic process	1/56	62/18888	0.0161290322580645	5.44009216589862	1.90957220063875	0.168390097900972	0.320767504869102	0.266229386757288	AKR1A1	1
GO:0033013	tetrapyrrole metabolic process	1/56	62/18888	0.0161290322580645	5.44009216589862	1.90957220063875	0.168390097900972	0.320767504869102	0.266229386757288	SLCO1B1	1
GO:0033619	membrane protein proteolysis	1/56	62/18888	0.0161290322580645	5.44009216589862	1.90957220063875	0.168390097900972	0.320767504869102	0.266229386757288	APOE	1
GO:0046824	positive regulation of nucleocytoplasmic transport	1/56	62/18888	0.0161290322580645	5.44009216589862	1.90957220063875	0.168390097900972	0.320767504869102	0.266229386757288	ZPR1	1
GO:0060261	positive regulation of transcription initiation by RNA polymerase II	1/56	62/18888	0.0161290322580645	5.44009216589862	1.90957220063875	0.168390097900972	0.320767504869102	0.266229386757288	MED23	1
GO:0140253	cell-cell fusion	1/56	62/18888	0.0161290322580645	5.44009216589862	1.90957220063875	0.168390097900972	0.320767504869102	0.266229386757288	NPHS1	1
GO:0050803	regulation of synapse structure or activity	2/56	249/18888	0.00803212851405622	2.70912220309811	1.48043303104636	0.168435940828384	0.320767504869102	0.266229386757288	CUX2/APOE	2
GO:0060047	heart contraction	2/56	249/18888	0.00803212851405622	2.70912220309811	1.48043303104636	0.168435940828384	0.320767504869102	0.266229386757288	MEF2A/GATA4	2
GO:1901617	organic hydroxy compound biosynthetic process	2/56	249/18888	0.00803212851405622	2.70912220309811	1.48043303104636	0.168435940828384	0.320767504869102	0.266229386757288	MSMO1/APOE	2
GO:0033059	cellular pigmentation	1/56	63/18888	0.0158730158730159	5.35374149659864	1.88752495623911	0.170863812684651	0.323363757650859	0.268384214710438	APOE	1
GO:0051893	regulation of focal adhesion assembly	1/56	63/18888	0.0158730158730159	5.35374149659864	1.88752495623911	0.170863812684651	0.323363757650859	0.268384214710438	PEAK1	1
GO:0051965	positive regulation of synapse assembly	1/56	63/18888	0.0158730158730159	5.35374149659864	1.88752495623911	0.170863812684651	0.323363757650859	0.268384214710438	CUX2	1
GO:0090109	regulation of cell-substrate junction assembly	1/56	63/18888	0.0158730158730159	5.35374149659864	1.88752495623911	0.170863812684651	0.323363757650859	0.268384214710438	PEAK1	1
GO:0022412	cellular process involved in reproduction in multicellular organism	3/56	482/18888	0.00622406639004149	2.09928867812685	1.33316175467168	0.171514230502624	0.323739119446142	0.26869575605753	PLA2G3/DNAH1/PDILT	3
GO:0005996	monosaccharide metabolic process	2/56	252/18888	0.00793650793650794	2.67687074829932	1.46133837564236	0.171595055903963	0.323739119446142	0.26869575605753	GCKR/AKR1A1	2
GO:0008631	intrinsic apoptotic signaling pathway in response to oxidative stress	1/56	64/18888	0.015625	5.27008928571429	1.86594254402362	0.173330300147581	0.324994312776715	0.269737536616931	GATA4	1
GO:0019674	NAD metabolic process	1/56	64/18888	0.015625	5.27008928571429	1.86594254402362	0.173330300147581	0.324994312776715	0.269737536616931	NADSYN1	1
GO:0048278	vesicle docking	1/56	64/18888	0.015625	5.27008928571429	1.86594254402362	0.173330300147581	0.324994312776715	0.269737536616931	EXOC4	1
GO:0048814	regulation of dendrite morphogenesis	1/56	64/18888	0.015625	5.27008928571429	1.86594254402362	0.173330300147581	0.324994312776715	0.269737536616931	CUX2	1
GO:0010324	membrane invagination	1/56	65/18888	0.0153846153846154	5.18901098901099	1.84480742437885	0.17578958102262	0.327583345003809	0.271886371681741	ABCA1	1
GO:0010573	vascular endothelial growth factor production	1/56	65/18888	0.0153846153846154	5.18901098901099	1.84480742437885	0.17578958102262	0.327583345003809	0.271886371681741	GATA4	1
GO:0046503	glycerolipid catabolic process	1/56	65/18888	0.0153846153846154	5.18901098901099	1.84480742437885	0.17578958102262	0.327583345003809	0.271886371681741	CPS1	1
GO:0050435	amyloid-beta metabolic process	1/56	65/18888	0.0153846153846154	5.18901098901099	1.84480742437885	0.17578958102262	0.327583345003809	0.271886371681741	APOE	1
GO:0042593	glucose homeostasis	2/56	258/18888	0.00775193798449612	2.61461794019934	1.42396882085073	0.177943464028285	0.330631505833378	0.274416272547868	GCKR/GATA4	2
GO:0001947	heart looping	1/56	66/18888	0.0151515151515152	5.11038961038961	1.82410298202129	0.178241675984249	0.330631505833378	0.274416272547868	GATA4	1
GO:0006949	syncytium formation	1/56	66/18888	0.0151515151515152	5.11038961038961	1.82410298202129	0.178241675984249	0.330631505833378	0.274416272547868	NPHS1	1
GO:0033500	carbohydrate homeostasis	2/56	259/18888	0.00772200772200772	2.60452289023718	1.41784353984896	0.179005264049517	0.331541761920981	0.275171763413732	GCKR/GATA4	2
GO:0050808	synapse organization	3/56	493/18888	0.00608519269776876	2.05244856563315	1.2912244023702	0.179591700597732	0.332083782907082	0.275621627918548	CUX2/APOE/DOK7	3
GO:0003015	heart process	2/56	260/18888	0.00769230769230769	2.59450549450549	1.41174695729321	0.180068089798641	0.332083782907082	0.275621627918548	MEF2A/GATA4	2
GO:0006903	vesicle targeting	1/56	67/18888	0.0149253731343284	5.03411513859275	1.80381346403147	0.180686605648731	0.332083782907082	0.275621627918548	EXOC4	1
GO:1905953	negative regulation of lipid localization	1/56	67/18888	0.0149253731343284	5.03411513859275	1.80381346403147	0.180686605648731	0.332083782907082	0.275621627918548	ABCA1	1
GO:0032259	methylation	2/56	262/18888	0.00763358778625954	2.57470010905125	1.39963883732562	0.182196758420191	0.332083782907082	0.275621627918548	ASH1L/TRMT61A	2
GO:1903522	regulation of blood circulation	2/56	262/18888	0.00763358778625954	2.57470010905125	1.39963883732562	0.182196758420191	0.332083782907082	0.275621627918548	MEF2A/GATA4	2
GO:0010611	regulation of cardiac muscle hypertrophy	1/56	68/18888	0.0147058823529412	4.96008403361345	1.78392392290062	0.183124390574276	0.332083782907082	0.275621627918548	MEF2A	1
GO:0042987	amyloid precursor protein catabolic process	1/56	68/18888	0.0147058823529412	4.96008403361345	1.78392392290062	0.183124390574276	0.332083782907082	0.275621627918548	APOE	1
GO:0045576	mast cell activation	1/56	68/18888	0.0147058823529412	4.96008403361345	1.78392392290062	0.183124390574276	0.332083782907082	0.275621627918548	PLA2G3	1
GO:0051055	negative regulation of lipid biosynthetic process	1/56	68/18888	0.0147058823529412	4.96008403361345	1.78392392290062	0.183124390574276	0.332083782907082	0.275621627918548	APOE	1
GO:0051123	RNA polymerase II preinitiation complex assembly	1/56	68/18888	0.0147058823529412	4.96008403361345	1.78392392290062	0.183124390574276	0.332083782907082	0.275621627918548	MED23	1
GO:0071300	cellular response to retinoic acid	1/56	68/18888	0.0147058823529412	4.96008403361345	1.78392392290062	0.183124390574276	0.332083782907082	0.275621627918548	ABCA1	1
GO:0150116	regulation of cell-substrate junction organization	1/56	68/18888	0.0147058823529412	4.96008403361345	1.78392392290062	0.183124390574276	0.332083782907082	0.275621627918548	PEAK1	1
GO:2000144	positive regulation of DNA-templated transcription initiation	1/56	68/18888	0.0147058823529412	4.96008403361345	1.78392392290062	0.183124390574276	0.332083782907082	0.275621627918548	MED23	1
GO:0007264	small GTPase-mediated signal transduction	3/56	500/18888	0.006	2.02371428571429	1.26509692277762	0.184787285020188	0.334494639884796	0.277622581771397	DOCK7/APOE/ABCA1	3
GO:0014706	striated muscle tissue development	2/56	265/18888	0.00754716981132075	2.5455525606469	1.38168542142055	0.185397080951621	0.334494639884796	0.277622581771397	MEF2A/GATA4	2
GO:0030193	regulation of blood coagulation	1/56	69/18888	0.0144927536231884	4.88819875776398	1.76442016411716	0.185555051261196	0.334494639884796	0.277622581771397	APOE	1
GO:1901607	alpha-amino acid biosynthetic process	1/56	69/18888	0.0144927536231884	4.88819875776398	1.76442016411716	0.185555051261196	0.334494639884796	0.277622581771397	CPS1	1
GO:0032386	regulation of intracellular transport	2/56	267/18888	0.00749063670411985	2.52648475120385	1.36985273708368	0.187535337211604	0.337563606980887	0.280169751343028	PLA2G3/ZPR1	2
GO:2000401	regulation of lymphocyte migration	1/56	70/18888	0.0142857142857143	4.81836734693878	1.74528869787095	0.187978608152071	0.337860959918293	0.280416547196642	MED23	1
GO:0003208	cardiac ventricle morphogenesis	1/56	71/18888	0.0140845070422535	4.75050301810865	1.72651669449802	0.190395081631903	0.33820178974088	0.280699427829121	GATA4	1
GO:0014743	regulation of muscle hypertrophy	1/56	71/18888	0.0140845070422535	4.75050301810865	1.72651669449802	0.190395081631903	0.33820178974088	0.280699427829121	MEF2A	1
GO:0032835	glomerulus development	1/56	71/18888	0.0140845070422535	4.75050301810865	1.72651669449802	0.190395081631903	0.33820178974088	0.280699427829121	NPHS1	1
GO:0035567	non-canonical Wnt signaling pathway	1/56	71/18888	0.0140845070422535	4.75050301810865	1.72651669449802	0.190395081631903	0.33820178974088	0.280699427829121	CELSR2	1
GO:0048662	negative regulation of smooth muscle cell proliferation	1/56	71/18888	0.0140845070422535	4.75050301810865	1.72651669449802	0.190395081631903	0.33820178974088	0.280699427829121	APOE	1
GO:0061371	determination of heart left/right asymmetry	1/56	71/18888	0.0140845070422535	4.75050301810865	1.72651669449802	0.190395081631903	0.33820178974088	0.280699427829121	GATA4	1
GO:0071677	positive regulation of mononuclear cell migration	1/56	71/18888	0.0140845070422535	4.75050301810865	1.72651669449802	0.190395081631903	0.33820178974088	0.280699427829121	MED23	1
GO:1900046	regulation of hemostasis	1/56	71/18888	0.0140845070422535	4.75050301810865	1.72651669449802	0.190395081631903	0.33820178974088	0.280699427829121	APOE	1
GO:0003143	embryonic heart tube morphogenesis	1/56	72/18888	0.0138888888888889	4.68452380952381	1.7080919433277	0.192804492028279	0.340490491009243	0.282598995353567	GATA4	1
GO:0042698	ovulation cycle	1/56	72/18888	0.0138888888888889	4.68452380952381	1.7080919433277	0.192804492028279	0.340490491009243	0.282598995353567	NRIP1	1
GO:0043954	cellular component maintenance	1/56	72/18888	0.0138888888888889	4.68452380952381	1.7080919433277	0.192804492028279	0.340490491009243	0.282598995353567	APOE	1
GO:0060411	cardiac septum morphogenesis	1/56	72/18888	0.0138888888888889	4.68452380952381	1.7080919433277	0.192804492028279	0.340490491009243	0.282598995353567	GATA4	1
GO:0003170	heart valve development	1/56	73/18888	0.0136986301369863	4.62035225048924	1.69000281462903	0.195206859611528	0.343733818011604	0.285290879493279	GATA4	1
GO:0170041	non-proteinogenic amino acid metabolic process	1/56	73/18888	0.0136986301369863	4.62035225048924	1.69000281462903	0.195206859611528	0.343733818011604	0.285290879493279	CPS1	1
GO:0003018	vascular process in circulatory system	2/56	275/18888	0.00727272727272727	2.45298701298701	1.32357078259944	0.196123521588966	0.34484816024688	0.28621575699936	CPS1/APOE	2
GO:0003281	ventricular septum development	1/56	74/18888	0.0135135135135135	4.55791505791506	1.67223822438399	0.19760220459488	0.344952124400544	0.286302044769956	GATA4	1
GO:0050709	negative regulation of protein secretion	1/56	74/18888	0.0135135135135135	4.55791505791506	1.67223822438399	0.19760220459488	0.344952124400544	0.286302044769956	APOE	1
GO:0050818	regulation of coagulation	1/56	74/18888	0.0135135135135135	4.55791505791506	1.67223822438399	0.19760220459488	0.344952124400544	0.286302044769956	APOE	1
GO:0060260	regulation of transcription initiation by RNA polymerase II	1/56	74/18888	0.0135135135135135	4.55791505791506	1.67223822438399	0.19760220459488	0.344952124400544	0.286302044769956	MED23	1
GO:0072678	T cell migration	1/56	74/18888	0.0135135135135135	4.55791505791506	1.67223822438399	0.19760220459488	0.344952124400544	0.286302044769956	MED23	1
GO:0007611	learning or memory	2/56	278/18888	0.00719424460431655	2.42651593011305	1.30663148283948	0.199357582321431	0.347517162870213	0.288430965587753	CUX2/APOE	2
GO:0045123	cellular extravasation	1/56	75/18888	0.0133333333333333	4.49714285714286	1.65478760164237	0.199990547134621	0.348121081330321	0.288932203521289	MED23	1
GO:0001707	mesoderm formation	1/56	76/18888	0.0131578947368421	4.43796992481203	1.6376408582374	0.202371907330254	0.35125981058037	0.291537274018622	EXOC4	1
GO:0006081	cellular aldehyde metabolic process	1/56	76/18888	0.0131578947368421	4.43796992481203	1.6376408582374	0.202371907330254	0.35125981058037	0.291537274018622	AKR1A1	1
GO:0001937	negative regulation of endothelial cell proliferation	1/56	77/18888	0.012987012987013	4.38033395176252	1.62078836066276	0.204746305224657	0.351862462302629	0.292037460589923	APOE	1
GO:0006809	nitric oxide biosynthetic process	1/56	77/18888	0.012987012987013	4.38033395176252	1.62078836066276	0.204746305224657	0.351862462302629	0.292037460589923	MTARC1	1
GO:0030239	myofibril assembly	1/56	77/18888	0.012987012987013	4.38033395176252	1.62078836066276	0.204746305224657	0.351862462302629	0.292037460589923	MEF2A	1
GO:0032890	regulation of organic acid transport	1/56	77/18888	0.012987012987013	4.38033395176252	1.62078836066276	0.204746305224657	0.351862462302629	0.292037460589923	PLA2G3	1
GO:0045921	positive regulation of exocytosis	1/56	77/18888	0.012987012987013	4.38033395176252	1.62078836066276	0.204746305224657	0.351862462302629	0.292037460589923	PLA2G3	1
GO:0055117	regulation of cardiac muscle contraction	1/56	77/18888	0.012987012987013	4.38033395176252	1.62078836066276	0.204746305224657	0.351862462302629	0.292037460589923	GATA4	1
GO:0061045	negative regulation of wound healing	1/56	77/18888	0.012987012987013	4.38033395176252	1.62078836066276	0.204746305224657	0.351862462302629	0.292037460589923	APOE	1
GO:0010827	regulation of glucose transmembrane transport	1/56	78/18888	0.0128205128205128	4.32417582417582	1.60422090393073	0.207113760804234	0.353928578589514	0.293752287882828	MEF2A	1
GO:0035418	protein localization to synapse	1/56	78/18888	0.0128205128205128	4.32417582417582	1.60422090393073	0.207113760804234	0.353928578589514	0.293752287882828	NPHS1	1
GO:0046323	glucose import	1/56	78/18888	0.0128205128205128	4.32417582417582	1.60422090393073	0.207113760804234	0.353928578589514	0.293752287882828	MEF2A	1
GO:0048332	mesoderm morphogenesis	1/56	78/18888	0.0128205128205128	4.32417582417582	1.60422090393073	0.207113760804234	0.353928578589514	0.293752287882828	EXOC4	1
GO:0035304	regulation of protein dephosphorylation	1/56	79/18888	0.0126582278481013	4.26943942133816	1.58792968724854	0.209474293999075	0.355462663699548	0.295025541974587	PPP6R2	1
GO:0042246	tissue regeneration	1/56	79/18888	0.0126582278481013	4.26943942133816	1.58792968724854	0.209474293999075	0.355462663699548	0.295025541974587	GATA4	1
GO:0043299	leukocyte degranulation	1/56	79/18888	0.0126582278481013	4.26943942133816	1.58792968724854	0.209474293999075	0.355462663699548	0.295025541974587	PLA2G3	1
GO:0055002	striated muscle cell development	1/56	79/18888	0.0126582278481013	4.26943942133816	1.58792968724854	0.209474293999075	0.355462663699548	0.295025541974587	MEF2A	1
GO:0097009	energy homeostasis	1/56	79/18888	0.0126582278481013	4.26943942133816	1.58792968724854	0.209474293999075	0.355462663699548	0.295025541974587	APOE	1
GO:0007548	sex differentiation	2/56	288/18888	0.00694444444444444	2.3422619047619	1.25171171580464	0.210184685892514	0.356170702035432	0.295613196924361	GATA4/NRIP1	2
GO:0016197	endosomal transport	2/56	289/18888	0.0069204152249135	2.33415719228868	1.24634537625874	0.211271022439941	0.357459622902752	0.296682970535704	PLA2G3/ABCA1	2
GO:0002534	cytokine production involved in inflammatory response	1/56	80/18888	0.0125	4.21607142857143	1.57190629136497	0.211827924683113	0.357459622902752	0.296682970535704	PLA2G3	1
GO:1900015	regulation of cytokine production involved in inflammatory response	1/56	80/18888	0.0125	4.21607142857143	1.57190629136497	0.211827924683113	0.357459622902752	0.296682970535704	PLA2G3	1
GO:0031348	negative regulation of defense response	2/56	291/18888	0.00687285223367698	2.31811487481591	1.23567878624594	0.213445503683803	0.359689718413066	0.298533896677252	ASH1L/APOE	2
GO:0048844	artery morphogenesis	1/56	81/18888	0.0123456790123457	4.16402116402116	1.55614265745339	0.214174672674273	0.359920093083322	0.298725102164888	APOE	1
GO:0050810	regulation of steroid biosynthetic process	1/56	81/18888	0.0123456790123457	4.16402116402116	1.55614265745339	0.214174672674273	0.359920093083322	0.298725102164888	APOE	1
GO:0051402	neuron apoptotic process	2/56	292/18888	0.00684931506849315	2.31017612524462	1.23037817579226	0.214533622743688	0.360025347560195	0.298812460873005	PLA2G3/ZPR1	2
GO:0007405	neuroblast proliferation	1/56	82/18888	0.0121951219512195	4.11324041811847	1.54063106740921	0.216514557734635	0.360691148358974	0.299365059673292	DOCK7	1
GO:0043537	negative regulation of blood vessel endothelial cell migration	1/56	82/18888	0.0121951219512195	4.11324041811847	1.54063106740921	0.216514557734635	0.360691148358974	0.299365059673292	APOE	1
GO:0070897	transcription preinitiation complex assembly	1/56	82/18888	0.0121951219512195	4.11324041811847	1.54063106740921	0.216514557734635	0.360691148358974	0.299365059673292	MED23	1
GO:0140056	organelle localization by membrane tethering	1/56	82/18888	0.0121951219512195	4.11324041811847	1.54063106740921	0.216514557734635	0.360691148358974	0.299365059673292	EXOC4	1
GO:2000142	regulation of DNA-templated transcription initiation	1/56	82/18888	0.0121951219512195	4.11324041811847	1.54063106740921	0.216514557734635	0.360691148358974	0.299365059673292	MED23	1
GO:0018209	peptidyl-serine modification	2/56	294/18888	0.00680272108843537	2.29446064139942	1.21984143976532	0.216711554158067	0.360691148358974	0.299365059673292	DOCK7/GALNT2	2
GO:0006520	amino acid metabolic process	2/56	295/18888	0.00677966101694915	2.28668280871671	1.21460496666586	0.217801341282905	0.362009069300587	0.300458902655371	CPS1/HAL	2
GO:0086003	cardiac muscle cell contraction	1/56	83/18888	0.0120481927710843	4.06368330464716	1.52536412545109	0.218847599570585	0.362261353512616	0.300668292540686	GATA4	1
GO:0140115	export across plasma membrane	1/56	83/18888	0.0120481927710843	4.06368330464716	1.52536412545109	0.218847599570585	0.362261353512616	0.300668292540686	ABCA1	1
GO:1901657	glycosyl compound metabolic process	1/56	83/18888	0.0120481927710843	4.06368330464716	1.52536412545109	0.218847599570585	0.362261353512616	0.300668292540686	AKR1A1	1
GO:0048511	rhythmic process	2/56	297/18888	0.00673400673400673	2.27128427128427	1.20419495651964	0.219982495797577	0.363634896707783	0.301808300668015	NPAS2/NRIP1	2
GO:0043087	regulation of GTPase activity	2/56	298/18888	0.00671140939597315	2.26366251198466	1.19902108385307	0.221073838359672	0.363634896707783	0.301808300668015	RABGAP1/DOCK7	2
GO:0032418	lysosome localization	1/56	84/18888	0.0119047619047619	4.01530612244898	1.51033474092509	0.221173817832964	0.363634896707783	0.301808300668015	PLA2G3	1
GO:0072527	pyrimidine-containing compound metabolic process	1/56	84/18888	0.0119047619047619	4.01530612244898	1.51033474092509	0.221173817832964	0.363634896707783	0.301808300668015	CPS1	1
GO:1990849	vacuolar localization	1/56	84/18888	0.0119047619047619	4.01530612244898	1.51033474092509	0.221173817832964	0.363634896707783	0.301808300668015	PLA2G3	1
GO:0007492	endoderm development	1/56	85/18888	0.0117647058823529	3.96806722689076	1.49553611221961	0.223493232117231	0.365962637496544	0.303740270064275	GATA4	1
GO:0048041	focal adhesion assembly	1/56	85/18888	0.0117647058823529	3.96806722689076	1.49553611221961	0.223493232117231	0.365962637496544	0.303740270064275	PEAK1	1
GO:0051591	response to cAMP	1/56	85/18888	0.0117647058823529	3.96806722689076	1.49553611221961	0.223493232117231	0.365962637496544	0.303740270064275	CPS1	1
GO:0006900	vesicle budding from membrane	1/56	86/18888	0.0116279069767442	3.921926910299	1.48096171170736	0.225805861963608	0.368260566826556	0.305647496660031	SEC23A	1
GO:0034243	regulation of transcription elongation by RNA polymerase II	1/56	86/18888	0.0116279069767442	3.921926910299	1.48096171170736	0.225805861963608	0.368260566826556	0.305647496660031	MED23	1
GO:0035050	embryonic heart tube development	1/56	86/18888	0.0116279069767442	3.921926910299	1.48096171170736	0.225805861963608	0.368260566826556	0.305647496660031	GATA4	1
GO:0051056	regulation of small GTPase mediated signal transduction	2/56	304/18888	0.00657894736842105	2.21898496240601	1.16840342788833	0.227631836341742	0.369540997508726	0.306710223619978	APOE/ABCA1	2
GO:0009791	post-embryonic development	1/56	87/18888	0.0114942528735632	3.87684729064039	1.46660527163754	0.228111726857238	0.369540997508726	0.306710223619978	ASH1L	1
GO:0010232	vascular transport	1/56	87/18888	0.0114942528735632	3.87684729064039	1.46660527163754	0.228111726857238	0.369540997508726	0.306710223619978	APOE	1
GO:0071277	cellular response to calcium ion	1/56	87/18888	0.0114942528735632	3.87684729064039	1.46660527163754	0.228111726857238	0.369540997508726	0.306710223619978	MEF2A	1
GO:0150104	transport across blood-brain barrier	1/56	87/18888	0.0114942528735632	3.87684729064039	1.46660527163754	0.228111726857238	0.369540997508726	0.306710223619978	APOE	1
GO:0000281	mitotic cytokinesis	1/56	88/18888	0.0113636363636364	3.83279220779221	1.45246077090811	0.230410846228336	0.372768546161688	0.309389012105608	EXOC4	1
GO:0006650	glycerophospholipid metabolic process	2/56	307/18888	0.00651465798045603	2.19730107026524	1.15336109483951	0.230916684660337	0.373090122157327	0.309655912520441	CETP/PLA2G3	2
GO:0010507	negative regulation of autophagy	1/56	90/18888	0.0111111111111111	3.74761904761905	1.42478466259184	0.234988925850053	0.378163656854414	0.313866825442087	GATA4	1
GO:0032456	endocytic recycling	1/56	90/18888	0.0111111111111111	3.74761904761905	1.42478466259184	0.234988925850053	0.378163656854414	0.313866825442087	PLA2G3	1
GO:0034504	protein localization to nucleus	2/56	311/18888	0.00643086816720257	2.16903996325218	1.13357182383244	0.235301830931636	0.378163656854414	0.313866825442087	GCKR/ZPR1	2
GO:0044403	biological process involved in symbiotic interaction	2/56	311/18888	0.00643086816720257	2.16903996325218	1.13357182383244	0.235301830931636	0.378163656854414	0.313866825442087	APOE/POU2F3	2
GO:0001510	RNA methylation	1/56	91/18888	0.010989010989011	3.70643642072214	1.41124213806858	0.237267924687823	0.37832090353767	0.313997336442788	TRMT61A	1
GO:0006400	tRNA modification	1/56	91/18888	0.010989010989011	3.70643642072214	1.41124213806858	0.237267924687823	0.37832090353767	0.313997336442788	TRMT61A	1
GO:0010660	regulation of muscle cell apoptotic process	1/56	91/18888	0.010989010989011	3.70643642072214	1.41124213806858	0.237267924687823	0.37832090353767	0.313997336442788	GATA4	1
GO:0014910	regulation of smooth muscle cell migration	1/56	91/18888	0.010989010989011	3.70643642072214	1.41124213806858	0.237267924687823	0.37832090353767	0.313997336442788	DOCK7	1
GO:0032273	positive regulation of protein polymerization	1/56	91/18888	0.010989010989011	3.70643642072214	1.41124213806858	0.237267924687823	0.37832090353767	0.313997336442788	NPHS1	1
GO:0055017	cardiac muscle tissue growth	1/56	91/18888	0.010989010989011	3.70643642072214	1.41124213806858	0.237267924687823	0.37832090353767	0.313997336442788	GATA4	1
GO:0022406	membrane docking	1/56	92/18888	0.0108695652173913	3.66614906832298	1.39788969776213	0.23954025517766	0.38094425398018	0.316174654808761	EXOC4	1
GO:0030516	regulation of axon extension	1/56	92/18888	0.0108695652173913	3.66614906832298	1.39788969776213	0.23954025517766	0.38094425398018	0.316174654808761	APOE	1
GO:0042326	negative regulation of phosphorylation	2/56	316/18888	0.00632911392405063	2.13471971066908	1.10925165044958	0.240790820984461	0.382432480387085	0.317409847269507	GCKR/APOE	2
GO:0007589	body fluid secretion	1/56	93/18888	0.010752688172043	3.62672811059908	1.38472238199059	0.241805936477408	0.383043302242569	0.317916814856731	CELSR2	1
GO:0033138	positive regulation of peptidyl-serine phosphorylation	1/56	93/18888	0.010752688172043	3.62672811059908	1.38472238199059	0.241805936477408	0.383043302242569	0.317916814856731	DOCK7	1
GO:0043588	skin development	2/56	318/18888	0.00628930817610063	2.12129380053908	1.09964957331437	0.242988477559405	0.384415364888903	0.319055594163802	ASH1L/POU2F3	2
GO:0043502	regulation of muscle adaptation	1/56	94/18888	0.0106382978723404	3.58814589665653	1.37173541358681	0.244064987690883	0.384616031186022	0.319222142409538	MEF2A	1
GO:0043648	dicarboxylic acid metabolic process	1/56	94/18888	0.0106382978723404	3.58814589665653	1.37173541358681	0.244064987690883	0.384616031186022	0.319222142409538	HAL	1
GO:1900182	positive regulation of protein localization to nucleus	1/56	94/18888	0.0106382978723404	3.58814589665653	1.37173541358681	0.244064987690883	0.384616031186022	0.319222142409538	ZPR1	1
GO:0071901	negative regulation of protein serine/threonine kinase activity	1/56	95/18888	0.0105263157894737	3.55037593984962	1.35892418929995	0.246317427868031	0.387161287011199	0.321334644103729	APOE	1
GO:0090316	positive regulation of intracellular protein transport	1/56	95/18888	0.0105263157894737	3.55037593984962	1.35892418929995	0.246317427868031	0.387161287011199	0.321334644103729	ZPR1	1
GO:0009914	hormone transport	2/56	322/18888	0.0062111801242236	2.09494232475599	1.08065554778551	0.247386835115614	0.387838715697382	0.321896893773526	PLA2G3/SLCO1B1	2
GO:0050890	cognition	2/56	322/18888	0.0062111801242236	2.09494232475599	1.08065554778551	0.247386835115614	0.387838715697382	0.321896893773526	CUX2/APOE	2
GO:0007044	cell-substrate junction assembly	1/56	96/18888	0.0104166666666667	3.51339285714286	1.3462842716885	0.24856327600507	0.388180437462931	0.322180514697412	PEAK1	1
GO:0042982	amyloid precursor protein metabolic process	1/56	96/18888	0.0104166666666667	3.51339285714286	1.3462842716885	0.24856327600507	0.388180437462931	0.322180514697412	APOE	1
GO:0046364	monosaccharide biosynthetic process	1/56	96/18888	0.0104166666666667	3.51339285714286	1.3462842716885	0.24856327600507	0.388180437462931	0.322180514697412	AKR1A1	1
GO:0002275	myeloid cell activation involved in immune response	1/56	97/18888	0.0103092783505155	3.47717231222386	1.33381138147161	0.250802551044646	0.391174710551021	0.324665690021987	PLA2G3	1
GO:0006942	regulation of striated muscle contraction	1/56	98/18888	0.0102040816326531	3.44169096209912	1.32150139030869	0.253035271875975	0.392640939117893	0.325882624799602	GATA4	1
GO:0010657	muscle cell apoptotic process	1/56	98/18888	0.0102040816326531	3.44169096209912	1.32150139030869	0.253035271875975	0.392640939117893	0.325882624799602	GATA4	1
GO:0014909	smooth muscle cell migration	1/56	98/18888	0.0102040816326531	3.44169096209912	1.32150139030869	0.253035271875975	0.392640939117893	0.325882624799602	DOCK7	1
GO:0021510	spinal cord development	1/56	98/18888	0.0102040816326531	3.44169096209912	1.32150139030869	0.253035271875975	0.392640939117893	0.325882624799602	ZPR1	1
GO:0050773	regulation of dendrite development	1/56	99/18888	0.0101010101010101	3.40692640692641	1.30935031397884	0.255261457334993	0.394082173649322	0.327078815123284	CUX2	1
GO:0060419	heart growth	1/56	99/18888	0.0101010101010101	3.40692640692641	1.30935031397884	0.255261457334993	0.394082173649322	0.327078815123284	GATA4	1
GO:0061337	cardiac conduction	1/56	99/18888	0.0101010101010101	3.40692640692641	1.30935031397884	0.255261457334993	0.394082173649322	0.327078815123284	MEF2A	1
GO:0098869	cellular oxidant detoxification	1/56	99/18888	0.0101010101010101	3.40692640692641	1.30935031397884	0.255261457334993	0.394082173649322	0.327078815123284	APOE	1
GO:0006493	protein O-linked glycosylation	1/56	100/18888	0.01	3.37285714285714	1.29735430593446	0.257481126204504	0.394904344324665	0.327761197195606	GALNT2	1
GO:0007029	endoplasmic reticulum organization	1/56	100/18888	0.01	3.37285714285714	1.29735430593446	0.257481126204504	0.394904344324665	0.327761197195606	RETREG3	1
GO:0019935	cyclic-nucleotide-mediated signaling	1/56	100/18888	0.01	3.37285714285714	1.29735430593446	0.257481126204504	0.394904344324665	0.327761197195606	APOE	1
GO:0090630	activation of GTPase activity	1/56	100/18888	0.01	3.37285714285714	1.29735430593446	0.257481126204504	0.394904344324665	0.327761197195606	DOCK7	1
GO:1903035	negative regulation of response to wounding	1/56	100/18888	0.01	3.37285714285714	1.29735430593446	0.257481126204504	0.394904344324665	0.327761197195606	APOE	1
GO:0006913	nucleocytoplasmic transport	2/56	333/18888	0.00600600600600601	2.02574002574003	1.02980790426127	0.259498219004279	0.394904344324665	0.327761197195606	GCKR/ZPR1	2
GO:0051169	nuclear transport	2/56	333/18888	0.00600600600600601	2.02574002574003	1.02980790426127	0.259498219004279	0.394904344324665	0.327761197195606	GCKR/ZPR1	2
GO:0010596	negative regulation of endothelial cell migration	1/56	101/18888	0.0099009900990099	3.33946251768034	1.28550965120477	0.259694297214327	0.394904344324665	0.327761197195606	APOE	1
GO:0010906	regulation of glucose metabolic process	1/56	101/18888	0.0099009900990099	3.33946251768034	1.28550965120477	0.259694297214327	0.394904344324665	0.327761197195606	GCKR	1
GO:0032784	regulation of DNA-templated transcription elongation	1/56	101/18888	0.0099009900990099	3.33946251768034	1.28550965120477	0.259694297214327	0.394904344324665	0.327761197195606	MED23	1
GO:0034446	substrate adhesion-dependent cell spreading	1/56	101/18888	0.0099009900990099	3.33946251768034	1.28550965120477	0.259694297214327	0.394904344324665	0.327761197195606	PEAK1	1
GO:0120162	positive regulation of cold-induced thermogenesis	1/56	101/18888	0.0099009900990099	3.33946251768034	1.28550965120477	0.259694297214327	0.394904344324665	0.327761197195606	EBF2	1
GO:0006892	post-Golgi vesicle-mediated transport	1/56	102/18888	0.00980392156862745	3.30672268907563	1.27381276062712	0.261900989041441	0.396770201602682	0.329309814282322	EXOC4	1
GO:0008585	female gonad development	1/56	102/18888	0.00980392156862745	3.30672268907563	1.27381276062712	0.261900989041441	0.396770201602682	0.329309814282322	NRIP1	1
GO:0019080	viral gene expression	1/56	102/18888	0.00980392156862745	3.30672268907563	1.27381276062712	0.261900989041441	0.396770201602682	0.329309814282322	POU2F3	1
GO:0060485	mesenchyme development	2/56	336/18888	0.00595238095238095	2.00765306122449	1.01627813141918	0.26280405273356	0.397642495730107	0.330033797625681	EXOC4/GATA4	2
GO:0150115	cell-substrate junction organization	1/56	103/18888	0.00970873786407767	3.2746185852982	1.26226016538533	0.264101220310135	0.399108187408973	0.331250286799043	PEAK1	1
GO:0048545	response to steroid hormone	2/56	338/18888	0.00591715976331361	1.99577345731192	1.0073356867084	0.26500832035993	0.399981502158155	0.331975117234146	CPS1/DSG1	2
GO:0022600	digestive system process	1/56	104/18888	0.00961538461538462	3.24313186813187	1.25084851183594	0.266295009592149	0.40142485937278	0.333173069334307	MOGAT2	1
GO:0016042	lipid catabolic process	2/56	340/18888	0.00588235294117647	1.98403361344538	0.998454157055004	0.267212798201731	0.402309231493313	0.333907077124188	CPS1/SULT2A1	2
GO:0045639	positive regulation of myeloid cell differentiation	1/56	105/18888	0.00952380952380952	3.21224489795918	1.23957455660462	0.268482375406823	0.403009746947069	0.334488488261028	PLA2G3	1
GO:0090100	positive regulation of transmembrane receptor protein serine/threonine kinase signaling pathway	1/56	105/18888	0.00952380952380952	3.21224489795918	1.23957455660462	0.268482375406823	0.403009746947069	0.334488488261028	GATA4	1
GO:0016236	macroautophagy	2/56	343/18888	0.00583090379008746	1.96668054977093	0.985244235365225	0.270519738008305	0.403009746947069	0.334488488261028	EXOC4/RETREG3	2
GO:0002532	production of molecular mediator involved in inflammatory response	1/56	106/18888	0.00943396226415094	3.18194070080862	1.22843516193609	0.270663336221241	0.403009746947069	0.334488488261028	PLA2G3	1
GO:0018210	peptidyl-threonine modification	1/56	106/18888	0.00943396226415094	3.18194070080862	1.22843516193609	0.270663336221241	0.403009746947069	0.334488488261028	GALNT2	1
GO:0032526	response to retinoic acid	1/56	106/18888	0.00943396226415094	3.18194070080862	1.22843516193609	0.270663336221241	0.403009746947069	0.334488488261028	ABCA1	1
GO:0035303	regulation of dephosphorylation	1/56	106/18888	0.00943396226415094	3.18194070080862	1.22843516193609	0.270663336221241	0.403009746947069	0.334488488261028	PPP6R2	1
GO:0046545	development of primary female sexual characteristics	1/56	106/18888	0.00943396226415094	3.18194070080862	1.22843516193609	0.270663336221241	0.403009746947069	0.334488488261028	NRIP1	1
GO:0097306	cellular response to alcohol	1/56	106/18888	0.00943396226415094	3.18194070080862	1.22843516193609	0.270663336221241	0.403009746947069	0.334488488261028	ABCA1	1
GO:0019751	polyol metabolic process	1/56	107/18888	0.00934579439252336	3.15220293724967	1.21742729128228	0.272837910450376	0.404759537481327	0.335940772715713	MOGAT2	1
GO:0032963	collagen metabolic process	1/56	107/18888	0.00934579439252336	3.15220293724967	1.21742729128228	0.272837910450376	0.404759537481327	0.335940772715713	RETREG3	1
GO:0060079	excitatory postsynaptic potential	1/56	107/18888	0.00934579439252336	3.15220293724967	1.21742729128228	0.272837910450376	0.404759537481327	0.335940772715713	CUX2	1
GO:0003279	cardiac septum development	1/56	108/18888	0.00925925925925926	3.12301587301587	1.20654800511437	0.275006116457233	0.405993233894943	0.336964711346203	GATA4	1
GO:0060291	long-term synaptic potentiation	1/56	108/18888	0.00925925925925926	3.12301587301587	1.20654800511437	0.275006116457233	0.405993233894943	0.336964711346203	APOE	1
GO:1901890	positive regulation of cell junction assembly	1/56	108/18888	0.00925925925925926	3.12301587301587	1.20654800511437	0.275006116457233	0.405993233894943	0.336964711346203	CUX2	1
GO:1902414	protein localization to cell junction	1/56	108/18888	0.00925925925925926	3.12301587301587	1.20654800511437	0.275006116457233	0.405993233894943	0.336964711346203	NPHS1	1
GO:0006887	exocytosis	2/56	348/18888	0.00574712643678161	1.9384236453202	0.963520546322276	0.276031258331298	0.40651876226973	0.337400887376566	PLA2G3/EXOC4	2
GO:0032496	response to lipopolysaccharide	2/56	348/18888	0.00574712643678161	1.9384236453202	0.963520546322276	0.276031258331298	0.40651876226973	0.337400887376566	CPS1/ABCA1	2
GO:0002526	acute inflammatory response	1/56	109/18888	0.00917431192660551	3.09436435124509	1.19579445694536	0.277167972552994	0.40720566705186	0.337971001980231	ASH1L	1
GO:0061387	regulation of extent of cell growth	1/56	109/18888	0.00917431192660551	3.09436435124509	1.19579445694536	0.277167972552994	0.40720566705186	0.337971001980231	APOE	1
GO:0042116	macrophage activation	1/56	110/18888	0.00909090909090909	3.06623376623377	1.18516388955084	0.279323496997162	0.409876870593662	0.340188037278517	PLA2G3	1
GO:0007040	lysosome organization	1/56	111/18888	0.00900900900900901	3.03861003861004	1.17465363137622	0.281472707997703	0.411044880068761	0.34115745731503	ABCA1	1
GO:0009063	amino acid catabolic process	1/56	111/18888	0.00900900900900901	3.03861003861004	1.17465363137622	0.281472707997703	0.411044880068761	0.34115745731503	HAL	1
GO:0014812	muscle cell migration	1/56	111/18888	0.00900900900900901	3.03861003861004	1.17465363137622	0.281472707997703	0.411044880068761	0.34115745731503	DOCK7	1
GO:0080171	lytic vacuole organization	1/56	111/18888	0.00900900900900901	3.03861003861004	1.17465363137622	0.281472707997703	0.411044880068761	0.34115745731503	ABCA1	1
GO:0002444	myeloid leukocyte mediated immunity	1/56	112/18888	0.00892857142857143	3.01147959183673	1.16426109311983	0.283615623711189	0.41318103454328	0.342930414635011	PLA2G3	1
GO:0046822	regulation of nucleocytoplasmic transport	1/56	112/18888	0.00892857142857143	3.01147959183673	1.16426109311983	0.283615623711189	0.41318103454328	0.342930414635011	ZPR1	1
GO:0018958	phenol-containing compound metabolic process	1/56	113/18888	0.00884955752212389	2.98482932996207	1.15398376448159	0.285752262242941	0.414591217385141	0.344100832796158	SULT2A1	1
GO:0060840	artery development	1/56	113/18888	0.00884955752212389	2.98482932996207	1.15398376448159	0.285752262242941	0.414591217385141	0.344100832796158	APOE	1
GO:0070252	actin-mediated cell contraction	1/56	113/18888	0.00884955752212389	2.98482932996207	1.15398376448159	0.285752262242941	0.414591217385141	0.344100832796158	GATA4	1
GO:0010506	regulation of autophagy	2/56	357/18888	0.00560224089635854	1.88955582232893	0.925305550918813	0.285948510426953	0.414591217385141	0.344100832796158	EXOC4/GATA4	2
GO:0043473	pigmentation	1/56	114/18888	0.0087719298245614	2.95864661654135	1.14381921106794	0.28788264164717	0.416007364358263	0.345276201044155	APOE	1
GO:2001243	negative regulation of intrinsic apoptotic signaling pathway	1/56	114/18888	0.0087719298245614	2.95864661654135	1.14381921106794	0.28788264164717	0.416007364358263	0.345276201044155	GATA4	1
GO:0007517	muscle organ development	2/56	359/18888	0.00557103064066852	1.87902904894548	0.916962851863404	0.288151201884401	0.416007364358263	0.345276201044155	MEF2A/NPHS1	2
GO:0010038	response to metal ion	2/56	360/18888	0.00555555555555556	1.87380952380952	0.912811355499444	0.289252338568064	0.416007364358263	0.345276201044155	CPS1/MEF2A	2
GO:0032355	response to estradiol	1/56	115/18888	0.00869565217391304	2.93291925465839	1.13376507144421	0.290006779927119	0.416007364358263	0.345276201044155	NRIP1	1
GO:0033559	unsaturated fatty acid metabolic process	1/56	115/18888	0.00869565217391304	2.93291925465839	1.13376507144421	0.290006779927119	0.416007364358263	0.345276201044155	PLA2G3	1
GO:0051099	positive regulation of binding	1/56	115/18888	0.00869565217391304	2.93291925465839	1.13376507144421	0.290006779927119	0.416007364358263	0.345276201044155	APOE	1
GO:0051963	regulation of synapse assembly	1/56	115/18888	0.00869565217391304	2.93291925465839	1.13376507144421	0.290006779927119	0.416007364358263	0.345276201044155	CUX2	1
GO:0099565	chemical synaptic transmission, postsynaptic	1/56	115/18888	0.00869565217391304	2.93291925465839	1.13376507144421	0.290006779927119	0.416007364358263	0.345276201044155	CUX2	1
GO:0006368	transcription elongation by RNA polymerase II	1/56	116/18888	0.00862068965517241	2.9076354679803	1.12381905432621	0.292124695035204	0.41805830914932	0.346978436356984	MED23	1
GO:0044344	cellular response to fibroblast growth factor stimulus	1/56	116/18888	0.00862068965517241	2.9076354679803	1.12381905432621	0.292124695035204	0.41805830914932	0.346978436356984	CPS1	1
GO:0001824	blastocyst development	1/56	117/18888	0.00854700854700855	2.88278388278388	1.11397893590314	0.294236404873155	0.420090754313612	0.348665317420351	ZPR1	1
GO:0061640	cytoskeleton-dependent cytokinesis	1/56	117/18888	0.00854700854700855	2.88278388278388	1.11397893590314	0.294236404873155	0.420090754313612	0.348665317420351	EXOC4	1
GO:0010633	negative regulation of epithelial cell migration	1/56	118/18888	0.00847457627118644	2.85835351089588	1.10424255728495	0.296341927292158	0.421610587423855	0.349926742691837	APOE	1
GO:0051224	negative regulation of protein transport	1/56	118/18888	0.00847457627118644	2.85835351089588	1.10424255728495	0.296341927292158	0.421610587423855	0.349926742691837	APOE	1
GO:1904659	glucose transmembrane transport	1/56	118/18888	0.00847457627118644	2.85835351089588	1.10424255728495	0.296341927292158	0.421610587423855	0.349926742691837	MEF2A	1
GO:0031644	regulation of nervous system process	1/56	119/18888	0.00840336134453781	2.8343337334934	1.09460782206697	0.298441280092992	0.423111033037322	0.351172076802906	CUX2	1
GO:0043500	muscle adaptation	1/56	119/18888	0.00840336134453781	2.8343337334934	1.09460782206697	0.298441280092992	0.423111033037322	0.351172076802906	MEF2A	1
GO:0048675	axon extension	1/56	119/18888	0.00840336134453781	2.8343337334934	1.09460782206697	0.298441280092992	0.423111033037322	0.351172076802906	APOE	1
GO:0002237	response to molecule of bacterial origin	2/56	369/18888	0.00542005420054201	1.8281068524971	0.876028179609885	0.299154747671653	0.42362822659797	0.35160133513611	CPS1/ABCA1	2
GO:0009306	protein secretion	2/56	370/18888	0.00540540540540541	1.82316602316602	0.872004124958596	0.300253991502209	0.424196046133934	0.352072611822663	APOE/ABCA1	2
GO:0032535	regulation of cellular component size	2/56	370/18888	0.00540540540540541	1.82316602316602	0.872004124958596	0.300253991502209	0.424196046133934	0.352072611822663	APOE/NPHS1	2
GO:0035592	establishment of protein localization to extracellular region	2/56	371/18888	0.00539083557951483	1.8182518290335	0.867992369244022	0.301353000141621	0.425069572910255	0.352797618235239	APOE/ABCA1	2
GO:0008645	hexose transmembrane transport	1/56	121/18888	0.00826446280991736	2.7874852420307	1.07563519480042	0.302621547792075	0.425069572910255	0.352797618235239	MEF2A	1
GO:0030510	regulation of BMP signaling pathway	1/56	121/18888	0.00826446280991736	2.7874852420307	1.07563519480042	0.302621547792075	0.425069572910255	0.352797618235239	GATA4	1
GO:0046660	female sex differentiation	1/56	121/18888	0.00826446280991736	2.7874852420307	1.07563519480042	0.302621547792075	0.425069572910255	0.352797618235239	NRIP1	1
GO:0072009	nephron epithelium development	1/56	121/18888	0.00826446280991736	2.7874852420307	1.07563519480042	0.302621547792075	0.425069572910255	0.352797618235239	NPHS1	1
GO:0015749	monosaccharide transmembrane transport	1/56	123/18888	0.00813008130081301	2.74216027874564	1.05704544684165	0.306777349373824	0.428778913637387	0.355876282663736	MEF2A	1
GO:0071675	regulation of mononuclear cell migration	1/56	123/18888	0.00813008130081301	2.74216027874564	1.05704544684165	0.306777349373824	0.428778913637387	0.355876282663736	MED23	1
GO:0051347	positive regulation of transferase activity	2/56	376/18888	0.00531914893617021	1.79407294832827	0.84811536989243	0.306844231942435	0.428778913637387	0.355876282663736	APOE/DOK7	2
GO:0033865	nucleoside bisphosphate metabolic process	1/56	124/18888	0.00806451612903226	2.72004608294931	1.04788951258953	0.308846119341053	0.428778913637387	0.355876282663736	SULT2A1	1
GO:0033875	ribonucleoside bisphosphate metabolic process	1/56	124/18888	0.00806451612903226	2.72004608294931	1.04788951258953	0.308846119341053	0.428778913637387	0.355876282663736	SULT2A1	1
GO:0034032	purine nucleoside bisphosphate metabolic process	1/56	124/18888	0.00806451612903226	2.72004608294931	1.04788951258953	0.308846119341053	0.428778913637387	0.355876282663736	SULT2A1	1
GO:0043200	response to amino acid	1/56	124/18888	0.00806451612903226	2.72004608294931	1.04788951258953	0.308846119341053	0.428778913637387	0.355876282663736	CPS1	1
GO:0071774	response to fibroblast growth factor	1/56	124/18888	0.00806451612903226	2.72004608294931	1.04788951258953	0.308846119341053	0.428778913637387	0.355876282663736	CPS1	1
GO:0045936	negative regulation of phosphate metabolic process	2/56	378/18888	0.00529100529100529	1.78458049886621	0.840247987166135	0.309038796821905	0.428778913637387	0.355876282663736	GCKR/APOE	2
GO:0010563	negative regulation of phosphorus metabolic process	2/56	379/18888	0.00527704485488127	1.77987184319638	0.836331874158709	0.310135634614246	0.428778913637387	0.355876282663736	GCKR/APOE	2
GO:0071692	protein localization to extracellular region	2/56	379/18888	0.00527704485488127	1.77987184319638	0.836331874158709	0.310135634614246	0.428778913637387	0.355876282663736	APOE/ABCA1	2
GO:0001952	regulation of cell-matrix adhesion	1/56	125/18888	0.008	2.69828571428571	1.03882383240902	0.310908825444064	0.428778913637387	0.355876282663736	PEAK1	1
GO:0002065	columnar/cuboidal epithelial cell differentiation	1/56	125/18888	0.008	2.69828571428571	1.03882383240902	0.310908825444064	0.428778913637387	0.355876282663736	GATA4	1
GO:0006690	icosanoid metabolic process	1/56	125/18888	0.008	2.69828571428571	1.03882383240902	0.310908825444064	0.428778913637387	0.355876282663736	PLA2G3	1
GO:0072676	lymphocyte migration	1/56	125/18888	0.008	2.69828571428571	1.03882383240902	0.310908825444064	0.428778913637387	0.355876282663736	MED23	1
GO:1903305	regulation of regulated secretory pathway	1/56	125/18888	0.008	2.69828571428571	1.03882383240902	0.310908825444064	0.428778913637387	0.355876282663736	PLA2G3	1
GO:0033135	regulation of peptidyl-serine phosphorylation	1/56	126/18888	0.00793650793650794	2.67687074829932	1.0298466877337	0.312965485134686	0.431125923399823	0.357824244849062	DOCK7	1
GO:0006644	phospholipid metabolic process	2/56	383/18888	0.00522193211488251	1.76128310331966	0.820782926540452	0.31451984080339	0.432479752221208	0.358947890515848	CETP/PLA2G3	2
GO:0003206	cardiac chamber morphogenesis	1/56	127/18888	0.0078740157480315	2.65579302587177	1.0209564065436	0.315016115815448	0.432479752221208	0.358947890515848	GATA4	1
GO:0003231	cardiac ventricle development	1/56	127/18888	0.0078740157480315	2.65579302587177	1.0209564065436	0.315016115815448	0.432479752221208	0.358947890515848	GATA4	1
GO:0032970	regulation of actin filament-based process	2/56	385/18888	0.00519480519480519	1.75213358070501	0.813076764735733	0.316709949983458	0.433816208142182	0.360057117089201	GATA4/NPHS1	2
GO:0002761	regulation of myeloid leukocyte differentiation	1/56	128/18888	0.0078125	2.63504464285714	1.01215136174343	0.317060734839718	0.433816208142182	0.360057117089201	PLA2G3	1
GO:0046683	response to organophosphorus	1/56	128/18888	0.0078125	2.63504464285714	1.01215136174343	0.317060734839718	0.433816208142182	0.360057117089201	CPS1	1
GO:0045739	positive regulation of DNA repair	1/56	129/18888	0.00775193798449612	2.61461794019934	1.00342996960964	0.319099359511839	0.436114422729903	0.36196458044206	NPAS2	1
GO:0043393	regulation of protein binding	1/56	130/18888	0.00769230769230769	2.59450549450549	0.994790688302736	0.32113200708726	0.438399313046091	0.363860984966996	APOE	1
GO:0001704	formation of primary germ layer	1/56	131/18888	0.00763358778625954	2.57470010905125	0.986232016441823	0.323158694772681	0.440670947417292	0.365746387373416	EXOC4	1
GO:1902903	regulation of supramolecular fiber organization	2/56	392/18888	0.00510204081632653	1.72084548104956	0.786454471969544	0.324363843553483	0.441818464033052	0.36669879882492	APOE/NPHS1	2
GO:0006888	endoplasmic reticulum to Golgi vesicle-mediated transport	1/56	132/18888	0.00757575757575758	2.55519480519481	0.977752491738205	0.325179439726177	0.44231395537207	0.367110044831227	SEC23A	1
GO:0050767	regulation of neurogenesis	2/56	393/18888	0.00508905852417303	1.7164667393675	0.782694752535613	0.325455700495992	0.44231395537207	0.367110044831227	CUX2/DOCK7	2
GO:0014902	myotube differentiation	1/56	133/18888	0.0075187969924812	2.5359828141783	0.969350689685169	0.327194259057342	0.443684179413695	0.368247298140195	NPHS1	1
GO:1904950	negative regulation of establishment of protein localization	1/56	133/18888	0.0075187969924812	2.5359828141783	0.969350689685169	0.327194259057342	0.443684179413695	0.368247298140195	APOE	1
GO:0008033	tRNA processing	1/56	134/18888	0.00746268656716418	2.51705756929638	0.961025222301279	0.329203169827418	0.444918633304019	0.369271865458307	TRMT61A	1
GO:0043405	regulation of MAP kinase activity	1/56	134/18888	0.00746268656716418	2.51705756929638	0.961025222301279	0.329203169827418	0.444918633304019	0.369271865458307	APOE	1
GO:0051384	response to glucocorticoid	1/56	134/18888	0.00746268656716418	2.51705756929638	0.961025222301279	0.329203169827418	0.444918633304019	0.369271865458307	CPS1	1
GO:0006979	response to oxidative stress	2/56	398/18888	0.0050251256281407	1.69490308686289	0.764054965076435	0.330908683923162	0.446632097330812	0.370693999777274	APOE/PEX10	2
GO:0006354	DNA-templated transcription elongation	1/56	135/18888	0.00740740740740741	2.4984126984127	0.952774736924572	0.331206189049433	0.446632097330812	0.370693999777274	MED23	1
GO:0007586	digestion	1/56	136/18888	0.00735294117647059	2.48004201680672	0.944597915055261	0.33320333368833	0.44783412658332	0.371691655418514	MOGAT2	1
GO:0030168	platelet activation	1/56	136/18888	0.00735294117647059	2.48004201680672	0.944597915055261	0.33320333368833	0.44783412658332	0.371691655418514	APOE	1
GO:0030833	regulation of actin filament polymerization	1/56	136/18888	0.00735294117647059	2.48004201680672	0.944597915055261	0.33320333368833	0.44783412658332	0.371691655418514	NPHS1	1
GO:0007368	determination of left/right symmetry	1/56	137/18888	0.0072992700729927	2.46193952033368	0.936493471244627	0.335194620661104	0.449515964793864	0.37308754106348	GATA4	1
GO:0034219	carbohydrate transmembrane transport	1/56	137/18888	0.0072992700729927	2.46193952033368	0.936493471244627	0.335194620661104	0.449515964793864	0.37308754106348	MEF2A	1
GO:0030048	actin filament-based movement	1/56	138/18888	0.0072463768115942	2.44409937888199	0.928460152027945	0.337180066836933	0.451182578421668	0.374470790667496	GATA4	1
GO:0061041	regulation of wound healing	1/56	138/18888	0.0072463768115942	2.44409937888199	0.928460152027945	0.337180066836933	0.451182578421668	0.374470790667496	APOE	1
GO:0001101	response to acid chemical	1/56	139/18888	0.00719424460431655	2.42651593011305	0.920496734899402	0.339159689037314	0.453332257624132	0.376254973189447	CPS1	1
GO:0007498	mesoderm development	1/56	140/18888	0.00714285714285714	2.40918367346939	0.912602027327028	0.341133504036189	0.454969492210724	0.377613838889212	EXOC4	1
GO:0032388	positive regulation of intracellular transport	1/56	140/18888	0.00714285714285714	2.40918367346939	0.912602027327028	0.341133504036189	0.454969492210724	0.377613838889212	ZPR1	1
GO:0006997	nucleus organization	1/56	143/18888	0.00699300699300699	2.35864135864136	0.889318666604538	0.34702027285272	0.461301566210126	0.382869309447087	ZPR1	1
GO:0014074	response to purine-containing compound	1/56	143/18888	0.00699300699300699	2.35864135864136	0.889318666604538	0.34702027285272	0.461301566210126	0.382869309447087	CPS1	1
GO:0060972	left/right pattern formation	1/56	143/18888	0.00699300699300699	2.35864135864136	0.889318666604538	0.34702027285272	0.461301566210126	0.382869309447087	GATA4	1
GO:0046887	positive regulation of hormone secretion	1/56	144/18888	0.00694444444444444	2.3422619047619	0.881687439028264	0.348971025838596	0.462881873792461	0.384180927089606	PLA2G3	1
GO:1900180	regulation of protein localization to nucleus	1/56	144/18888	0.00694444444444444	2.3422619047619	0.881687439028264	0.348971025838596	0.462881873792461	0.384180927089606	ZPR1	1
GO:0060048	cardiac muscle contraction	1/56	145/18888	0.00689655172413793	2.32610837438424	0.874119376057942	0.350916054784021	0.46394233575907	0.385061085256391	GATA4	1
GO:0071333	cellular response to glucose stimulus	1/56	145/18888	0.00689655172413793	2.32610837438424	0.874119376057942	0.350916054784021	0.46394233575907	0.385061085256391	GATA4	1
GO:0090090	negative regulation of canonical Wnt signaling pathway	1/56	145/18888	0.00689655172413793	2.32610837438424	0.874119376057942	0.350916054784021	0.46394233575907	0.385061085256391	APOE	1
GO:0010977	negative regulation of neuron projection development	1/56	146/18888	0.00684931506849315	2.31017612524462	0.866613446340634	0.352855376180387	0.465493248707025	0.386348306052701	APOE	1
GO:0051592	response to calcium ion	1/56	146/18888	0.00684931506849315	2.31017612524462	0.866613446340634	0.352855376180387	0.465493248707025	0.386348306052701	MEF2A	1
GO:0009799	specification of symmetry	1/56	147/18888	0.00680272108843537	2.29446064139942	0.859168642579935	0.354789006472453	0.467029948931777	0.38762373062737	GATA4	1
GO:0009855	determination of bilateral symmetry	1/56	147/18888	0.00680272108843537	2.29446064139942	0.859168642579935	0.354789006472453	0.467029948931777	0.38762373062737	GATA4	1
GO:0060078	regulation of postsynaptic membrane potential	1/56	148/18888	0.00675675675675676	2.27895752895753	0.851783980812466	0.35671696205847	0.468552550163288	0.388887453373558	CUX2	1
GO:0071331	cellular response to hexose stimulus	1/56	148/18888	0.00675675675675676	2.27895752895753	0.851783980812466	0.35671696205847	0.468552550163288	0.388887453373558	GATA4	1
GO:0002687	positive regulation of leukocyte migration	1/56	149/18888	0.00671140939597315	2.26366251198466	0.844458499710907	0.358639259290312	0.469049192720914	0.389299654863882	MED23	1
GO:0006367	transcription initiation at RNA polymerase II promoter	1/56	149/18888	0.00671140939597315	2.26366251198466	0.844458499710907	0.358639259290312	0.469049192720914	0.389299654863882	MED23	1
GO:0008584	male gonad development	1/56	149/18888	0.00671140939597315	2.26366251198466	0.844458499710907	0.358639259290312	0.469049192720914	0.389299654863882	GATA4	1
GO:0033157	regulation of intracellular protein transport	1/56	149/18888	0.00671140939597315	2.26366251198466	0.844458499710907	0.358639259290312	0.469049192720914	0.389299654863882	ZPR1	1
GO:0001890	placenta development	1/56	150/18888	0.00666666666666667	2.24857142857143	0.837191259912417	0.360555914473606	0.470038021550892	0.390120359233922	ASH1L	1
GO:0046546	development of primary male sexual characteristics	1/56	150/18888	0.00666666666666667	2.24857142857143	0.837191259912417	0.360555914473606	0.470038021550892	0.390120359233922	GATA4	1
GO:0071326	cellular response to monosaccharide stimulus	1/56	150/18888	0.00666666666666667	2.24857142857143	0.837191259912417	0.360555914473606	0.470038021550892	0.390120359233922	GATA4	1
GO:0034614	cellular response to reactive oxygen species	1/56	151/18888	0.00662251655629139	2.23368022705771	0.829981343371352	0.362466943867857	0.472022869024059	0.39176773534767	PEX10	1
GO:0016032	viral process	2/56	428/18888	0.00467289719626168	1.57610146862483	0.657403935199123	0.363363916370039	0.472562165037934	0.392215338190462	APOE/POU2F3	2
GO:0072073	kidney epithelium development	1/56	152/18888	0.00657894736842105	2.21898496240601	0.822827852735258	0.36437236368658	0.472562165037934	0.392215338190462	NPHS1	1
GO:1903531	negative regulation of secretion by cell	1/56	152/18888	0.00657894736842105	2.21898496240601	0.822827852735258	0.36437236368658	0.472562165037934	0.392215338190462	APOE	1
GO:0003002	regionalization	2/56	429/18888	0.00466200466200466	1.57242757242757	0.653991925863702	0.364436830156827	0.472562165037934	0.392215338190462	GATA4/CELSR2	2
GO:0050729	positive regulation of inflammatory response	1/56	153/18888	0.0065359477124183	2.20448179271709	0.815729910743136	0.366272190097422	0.47443572597907	0.393770349134026	PLA2G3	1
GO:0008064	regulation of actin polymerization or depolymerization	1/56	154/18888	0.00649350649350649	2.19016697588126	0.808686659645061	0.368166439222298	0.47536899431997	0.39454493962186	NPHS1	1
GO:0030010	establishment of cell polarity	1/56	154/18888	0.00649350649350649	2.19016697588126	0.808686659645061	0.368166439222298	0.47536899431997	0.39454493962186	DOCK7	1
GO:0042552	myelination	1/56	154/18888	0.00649350649350649	2.19016697588126	0.808686659645061	0.368166439222298	0.47536899431997	0.39454493962186	ZPR1	1
GO:0045807	positive regulation of endocytosis	1/56	155/18888	0.00645161290322581	2.17603686635945	0.801697260642254	0.370055127137508	0.477196407493933	0.39606164901814	APOE	1
GO:0007030	Golgi organization	1/56	156/18888	0.00641025641025641	2.16208791208791	0.79476089334675	0.371938269873872	0.477196407493933	0.39606164901814	COG5	1
GO:0007272	ensheathment of neurons	1/56	156/18888	0.00641025641025641	2.16208791208791	0.79476089334675	0.371938269873872	0.477196407493933	0.39606164901814	ZPR1	1
GO:0008366	axon ensheathment	1/56	156/18888	0.00641025641025641	2.16208791208791	0.79476089334675	0.371938269873872	0.477196407493933	0.39606164901814	ZPR1	1
GO:0031960	response to corticosteroid	1/56	156/18888	0.00641025641025641	2.16208791208791	0.79476089334675	0.371938269873872	0.477196407493933	0.39606164901814	CPS1	1
GO:0043535	regulation of blood vessel endothelial cell migration	1/56	156/18888	0.00641025641025641	2.16208791208791	0.79476089334675	0.371938269873872	0.477196407493933	0.39606164901814	APOE	1
GO:0030832	regulation of actin filament length	1/56	157/18888	0.00636942675159236	2.14831665150137	0.78787675525988	0.37381588341685	0.479099470834887	0.397641146250658	NPHS1	1
GO:0007189	adenylate cyclase-activating G protein-coupled receptor signaling pathway	1/56	158/18888	0.00632911392405063	2.13471971066908	0.781044061268763	0.375687983706672	0.480485158109059	0.398791233674229	ABCA1	1
GO:0072006	nephron development	1/56	158/18888	0.00632911392405063	2.13471971066908	0.781044061268763	0.375687983706672	0.480485158109059	0.398791233674229	NPHS1	1
GO:0051223	regulation of protein transport	2/56	440/18888	0.00454545454545455	1.53311688311688	0.617023081654356	0.376195476412426	0.48062829005373	0.398910029778188	ZPR1/APOE	2
GO:0008643	carbohydrate transport	1/56	159/18888	0.00628930817610063	2.12129380053908	0.774262043160108	0.377554586638462	0.48185800710686	0.399930665634284	MEF2A	1
GO:0006261	DNA-templated DNA replication	1/56	160/18888	0.00625	2.10803571428571	0.767529949150596	0.379415708062363	0.483725168201229	0.401480364857507	ZPR1	1
GO:0071322	cellular response to carbohydrate stimulus	1/56	161/18888	0.0062111801242236	2.09494232475599	0.760847043433198	0.381271363783663	0.48558145387542	0.403021037741089	GATA4	1
GO:0007292	female gamete generation	1/56	163/18888	0.00613496932515337	2.0692375109553	0.747625930912414	0.384966341116079	0.489550956613803	0.406315630440566	NRIP1	1
GO:0043086	negative regulation of catalytic activity	2/56	449/18888	0.0044543429844098	1.50238625517022	0.587515756318505	0.385753624941482	0.489550956613803	0.406315630440566	GCKR/APOE	2
GO:0019362	pyridine nucleotide metabolic process	1/56	164/18888	0.00609756097560976	2.05662020905923	0.74108632850373	0.38680569411461	0.489550956613803	0.406315630440566	NADSYN1	1
GO:0046488	phosphatidylinositol metabolic process	1/56	164/18888	0.00609756097560976	2.05662020905923	0.74108632850373	0.38680569411461	0.489550956613803	0.406315630440566	PLA2G3	1
GO:0046496	nicotinamide nucleotide metabolic process	1/56	164/18888	0.00609756097560976	2.05662020905923	0.74108632850373	0.38680569411461	0.489550956613803	0.406315630440566	NADSYN1	1
GO:0050731	positive regulation of peptidyl-tyrosine phosphorylation	1/56	164/18888	0.00609756097560976	2.05662020905923	0.74108632850373	0.38680569411461	0.489550956613803	0.406315630440566	DOK7	1
GO:0001678	intracellular glucose homeostasis	1/56	166/18888	0.00602409638554217	2.03184165232358	0.728145650297633	0.390468206911978	0.492390545833075	0.408672421839364	GATA4	1
GO:0006633	fatty acid biosynthetic process	1/56	166/18888	0.00602409638554217	2.03184165232358	0.728145650297633	0.390468206911978	0.492390545833075	0.408672421839364	PLA2G3	1
GO:0007338	single fertilization	1/56	166/18888	0.00602409638554217	2.03184165232358	0.728145650297633	0.390468206911978	0.492390545833075	0.408672421839364	ASH1L	1
GO:0010720	positive regulation of cell development	2/56	454/18888	0.00440528634361234	1.48584015103839	0.57139813545791	0.391037884457389	0.492390545833075	0.408672421839364	PLA2G3/CUX2	2
GO:0007409	axonogenesis	2/56	455/18888	0.0043956043956044	1.48257456828885	0.568197604637058	0.392092449584768	0.492390545833075	0.408672421839364	DOCK7/APOE	2
GO:0006937	regulation of muscle contraction	1/56	167/18888	0.00598802395209581	2.0196749358426	0.721743263622583	0.392291397832442	0.492390545833075	0.408672421839364	GATA4	1
GO:0030041	actin filament polymerization	1/56	167/18888	0.00598802395209581	2.0196749358426	0.721743263622583	0.392291397832442	0.492390545833075	0.408672421839364	NPHS1	1
GO:0061351	neural precursor cell proliferation	1/56	167/18888	0.00598802395209581	2.0196749358426	0.721743263622583	0.392291397832442	0.492390545833075	0.408672421839364	DOCK7	1
GO:0032102	negative regulation of response to external stimulus	2/56	456/18888	0.0043859649122807	1.47932330827068	0.565004646651049	0.393146241359363	0.492954265481554	0.409140295716984	ASH1L/APOE	2
GO:0003205	cardiac chamber development	1/56	168/18888	0.00595238095238095	2.00765306122449	0.715385326880963	0.394109232441778	0.493143890233532	0.409297679743317	GATA4	1
GO:0030509	BMP signaling pathway	1/56	168/18888	0.00595238095238095	2.00765306122449	0.715385326880963	0.394109232441778	0.493143890233532	0.409297679743317	GATA4	1
GO:1902904	negative regulation of supramolecular fiber organization	1/56	169/18888	0.00591715976331361	1.99577345731192	0.70907121745761	0.395921726190884	0.494869537289208	0.410729925685997	APOE	1
GO:0003012	muscle system process	2/56	459/18888	0.00435729847494553	1.46965452847806	0.555470824314231	0.396302929862057	0.494869537289208	0.410729925685997	MEF2A/GATA4	2
GO:0007519	skeletal muscle tissue development	1/56	170/18888	0.00588235294117647	1.98403361344538	0.702800325251232	0.39772889448691	0.49563139159138	0.411362246605625	NPHS1	1
GO:0072524	pyridine-containing compound metabolic process	1/56	170/18888	0.00588235294117647	1.98403361344538	0.702800325251232	0.39772889448691	0.49563139159138	0.411362246605625	NADSYN1	1
GO:0006469	negative regulation of protein kinase activity	1/56	171/18888	0.00584795321637427	1.97243107769424	0.696572052349366	0.399530752693381	0.496857589071093	0.412379961299638	APOE	1
GO:0007254	JNK cascade	1/56	171/18888	0.00584795321637427	1.97243107769424	0.696572052349366	0.399530752693381	0.496857589071093	0.412379961299638	NPHS1	1
GO:0044272	sulfur compound biosynthetic process	1/56	172/18888	0.00581395348837209	1.9609634551495	0.690385812713649	0.401327316130319	0.498581481695642	0.413810751106281	AKR1A1	1
GO:0016241	regulation of macroautophagy	1/56	173/18888	0.00578034682080925	1.9496284062758	0.684241031875005	0.403118600074362	0.498766903350662	0.413964646662278	EXOC4	1
GO:0046661	male sex differentiation	1/56	173/18888	0.00578034682080925	1.9496284062758	0.684241031875005	0.403118600074362	0.498766903350662	0.413964646662278	GATA4	1
GO:0050680	negative regulation of epithelial cell proliferation	1/56	173/18888	0.00578034682080925	1.9496284062758	0.684241031875005	0.403118600074362	0.498766903350662	0.413964646662278	APOE	1
GO:0051048	negative regulation of secretion	1/56	173/18888	0.00578034682080925	1.9496284062758	0.684241031875005	0.403118600074362	0.498766903350662	0.413964646662278	APOE	1
GO:0016055	Wnt signaling pathway	2/56	466/18888	0.00429184549356223	1.44757817290006	0.533483202225214	0.403640609976718	0.498904721385262	0.414079032347482	APOE/CELSR2	2
GO:0048660	regulation of smooth muscle cell proliferation	1/56	174/18888	0.00574712643678161	1.9384236453202	0.678137146638408	0.404904619758884	0.499958448177891	0.414953600480329	APOE	1
GO:0198738	cell-cell signaling by wnt	2/56	468/18888	0.00427350427350427	1.44139194139194	0.527266032803049	0.40572974821632	0.500468674195765	0.415377075919033	APOE/CELSR2	2
GO:0022900	electron transport chain	1/56	175/18888	0.00571428571428571	1.92734693877551	0.672073604796831	0.406685390374119	0.500630951676347	0.415511762361655	POR	1
GO:1903008	organelle disassembly	1/56	175/18888	0.00571428571428571	1.92734693877551	0.672073604796831	0.406685390374119	0.500630951676347	0.415511762361655	RETREG3	1
GO:0045859	regulation of protein kinase activity	2/56	470/18888	0.00425531914893617	1.43525835866261	0.521077229732864	0.407815559616466	0.501514073819844	0.416244732700378	APOE/DOK7	2
GO:0030178	negative regulation of Wnt signaling pathway	1/56	177/18888	0.00564971751412429	1.90556900726392	0.660065395756123	0.410231244942663	0.502450567142475	0.417021999846213	APOE	1
GO:0030216	keratinocyte differentiation	1/56	177/18888	0.00564971751412429	1.90556900726392	0.660065395756123	0.410231244942663	0.502450567142475	0.417021999846213	POU2F3	1
GO:0050806	positive regulation of synaptic transmission	1/56	177/18888	0.00564971751412429	1.90556900726392	0.660065395756123	0.410231244942663	0.502450567142475	0.417021999846213	APOE	1
GO:1990138	neuron projection extension	1/56	177/18888	0.00564971751412429	1.90556900726392	0.660065395756123	0.410231244942663	0.502450567142475	0.417021999846213	APOE	1
GO:0007389	pattern specification process	2/56	474/18888	0.00421940928270042	1.42314647377939	0.508783605293685	0.411977066468575	0.503597159215381	0.417973643949175	GATA4/CELSR2	2
GO:0048659	smooth muscle cell proliferation	1/56	178/18888	0.00561797752808989	1.89486356340289	0.654119676630764	0.411996359061802	0.503597159215381	0.417973643949175	APOE	1
GO:1903034	regulation of response to wounding	1/56	179/18888	0.00558659217877095	1.88427773343974	0.648212196535093	0.413756284443552	0.505240086029061	0.419337234061806	APOE	1
GO:0009451	RNA modification	1/56	180/18888	0.00555555555555556	1.87380952380952	0.64234245421072	0.415511036064224	0.50535126007811	0.419429505873797	TRMT61A	1
GO:0035265	organ growth	1/56	180/18888	0.00555555555555556	1.87380952380952	0.64234245421072	0.415511036064224	0.50535126007811	0.419429505873797	GATA4	1
GO:0071772	response to BMP	1/56	180/18888	0.00555555555555556	1.87380952380952	0.64234245421072	0.415511036064224	0.50535126007811	0.419429505873797	GATA4	1
GO:0071773	cellular response to BMP stimulus	1/56	180/18888	0.00555555555555556	1.87380952380952	0.64234245421072	0.415511036064224	0.50535126007811	0.419429505873797	GATA4	1
GO:0001936	regulation of endothelial cell proliferation	1/56	181/18888	0.00552486187845304	1.86345698500395	0.636509957846311	0.417260628857703	0.506465198863246	0.420354048525874	APOE	1
GO:0043414	macromolecule methylation	1/56	181/18888	0.00552486187845304	1.86345698500395	0.636509957846311	0.417260628857703	0.506465198863246	0.420354048525874	TRMT61A	1
GO:0006109	regulation of carbohydrate metabolic process	1/56	182/18888	0.00549450549450549	1.85321821036107	0.630714224847275	0.419005077715562	0.507568464032311	0.421269732330911	GCKR	1
GO:0060538	skeletal muscle organ development	1/56	182/18888	0.00549450549450549	1.85321821036107	0.630714224847275	0.419005077715562	0.507568464032311	0.421269732330911	NPHS1	1
GO:0001764	neuron migration	1/56	183/18888	0.00546448087431694	1.84309133489461	0.624954781612293	0.420744397487182	0.508661137260623	0.422176625077476	CELSR2	1
GO:0043534	blood vessel endothelial cell migration	1/56	183/18888	0.00546448087431694	1.84309133489461	0.624954781612293	0.420744397487182	0.508661137260623	0.422176625077476	APOE	1
GO:0008380	RNA splicing	2/56	484/18888	0.00413223140495868	1.39374262101535	0.478526813010096	0.422320296085713	0.509743299523874	0.423074793973465	SUGP1/ZPR1	2
GO:0051495	positive regulation of cytoskeleton organization	1/56	184/18888	0.00543478260869565	1.83307453416149	0.619231163316478	0.422478602979869	0.509743299523874	0.423074793973465	NPHS1	1
GO:0023061	signal release	2/56	487/18888	0.00410677618069815	1.38515693751833	0.46957911578709	0.425405964741528	0.512766118215234	0.425583661468654	PLA2G3/ABCA1	2
GO:0043484	regulation of RNA splicing	1/56	186/18888	0.00537634408602151	1.81336405529954	0.607889584868447	0.425931730147995	0.512891032834305	0.425687337626393	ZPR1	1
GO:0045766	positive regulation of angiogenesis	1/56	187/18888	0.0053475935828877	1.80366692131398	0.602270737085207	0.42765068122872	0.514451067022668	0.426982128834928	GATA4	1
GO:0000910	cytokinesis	1/56	188/18888	0.00531914893617021	1.79407294832827	0.596685938588187	0.429364576841317	0.514983179528332	0.427423769537052	EXOC4	1
GO:0008361	regulation of cell size	1/56	188/18888	0.00531914893617021	1.79407294832827	0.596685938588187	0.429364576841317	0.514983179528332	0.427423769537052	APOE	1
GO:0017157	regulation of exocytosis	1/56	188/18888	0.00531914893617021	1.79407294832827	0.596685938588187	0.429364576841317	0.514983179528332	0.427423769537052	PLA2G3	1
GO:0006352	DNA-templated transcription initiation	1/56	189/18888	0.00529100529100529	1.78458049886621	0.591134765398146	0.431073431584466	0.515009178177073	0.427445347796089	MED23	1
GO:0061136	regulation of proteasomal protein catabolic process	1/56	189/18888	0.00529100529100529	1.78458049886621	0.591134765398146	0.431073431584466	0.515009178177073	0.427445347796089	APOE	1
GO:0050804	modulation of chemical synaptic transmission	2/56	493/18888	0.00405679513184584	1.36829904375543	0.45185743816424	0.431552702142893	0.515009178177073	0.427445347796089	CUX2/APOE	2
GO:0099177	regulation of trans-synaptic signaling	2/56	494/18888	0.00404858299595142	1.36552920763447	0.448925990260441	0.432573927142028	0.515009178177073	0.427445347796089	CUX2/APOE	2
GO:1902107	positive regulation of leukocyte differentiation	1/56	190/18888	0.00526315789473684	1.77518796992481	0.585616801137967	0.432777260015466	0.515009178177073	0.427445347796089	PLA2G3	1
GO:1903708	positive regulation of hemopoiesis	1/56	190/18888	0.00526315789473684	1.77518796992481	0.585616801137967	0.432777260015466	0.515009178177073	0.427445347796089	PLA2G3	1
GO:1904018	positive regulation of vasculature development	1/56	190/18888	0.00526315789473684	1.77518796992481	0.585616801137967	0.432777260015466	0.515009178177073	0.427445347796089	GATA4	1
GO:2001242	regulation of intrinsic apoptotic signaling pathway	1/56	190/18888	0.00526315789473684	1.77518796992481	0.585616801137967	0.432777260015466	0.515009178177073	0.427445347796089	GATA4	1
GO:0006941	striated muscle contraction	1/56	191/18888	0.00523560209424084	1.7658937920718	0.580131636856187	0.434476076650354	0.516183278945611	0.428419823461031	GATA4	1
GO:0016049	cell growth	2/56	496/18888	0.00403225806451613	1.36002304147465	0.443081825695377	0.434613575606057	0.516183278945611	0.428419823461031	APOE/GATA4	2
GO:0006006	glucose metabolic process	1/56	192/18888	0.00520833333333333	1.75669642857143	0.574678870855534	0.436169895964019	0.517020901069544	0.429115029867553	GCKR	1
GO:0046777	protein autophosphorylation	1/56	192/18888	0.00520833333333333	1.75669642857143	0.574678870855534	0.436169895964019	0.517020901069544	0.429115029867553	PEAK1	1
GO:0001819	positive regulation of cytokine production	2/56	500/18888	0.004	1.34914285714286	0.431467608047518	0.438681569697538	0.519491332536559	0.431165429127159	PLA2G3/GATA4	2
GO:0008154	actin polymerization or depolymerization	1/56	196/18888	0.00510204081632653	1.72084548104956	0.553184000414452	0.442895488070418	0.523461107009297	0.434460247359677	NPHS1	1
GO:0051650	establishment of vesicle localization	1/56	196/18888	0.00510204081632653	1.72084548104956	0.553184000414452	0.442895488070418	0.523461107009297	0.434460247359677	EXOC4	1
GO:0007369	gastrulation	1/56	200/18888	0.005	1.68642857142857	0.532177143422067	0.449542270407311	0.529770958821419	0.439697274031553	EXOC4	1
GO:0031099	regeneration	1/56	200/18888	0.005	1.68642857142857	0.532177143422067	0.449542270407311	0.529770958821419	0.439697274031553	GATA4	1
GO:0071248	cellular response to metal ion	1/56	200/18888	0.005	1.68642857142857	0.532177143422067	0.449542270407311	0.529770958821419	0.439697274031553	MEF2A	1
GO:0031345	negative regulation of cell projection organization	1/56	201/18888	0.00497512437810945	1.67803837953092	0.526999003606548	0.451191758466878	0.531199599357807	0.440883011639402	APOE	1
GO:0001935	endothelial cell proliferation	1/56	202/18888	0.00495049504950495	1.66973125884017	0.52184960962256	0.452836391715974	0.531590546797013	0.441207488699622	APOE	1
GO:0006399	tRNA metabolic process	1/56	202/18888	0.00495049504950495	1.66973125884017	0.52184960962256	0.452836391715974	0.531590546797013	0.441207488699622	TRMT61A	1
GO:0007626	locomotory behavior	1/56	202/18888	0.00495049504950495	1.66973125884017	0.52184960962256	0.452836391715974	0.531590546797013	0.441207488699622	APOE	1
GO:0032271	regulation of protein polymerization	1/56	204/18888	0.00490196078431373	1.65336134453782	0.511635736918334	0.456111149861927	0.534917999114132	0.443969194846297	NPHS1	1
GO:0045732	positive regulation of protein catabolic process	1/56	205/18888	0.0048780487804878	1.64529616724739	0.506570610793827	0.457741302698992	0.535795455471364	0.444697462717407	APOE	1
GO:0048469	cell maturation	1/56	205/18888	0.0048780487804878	1.64529616724739	0.506570610793827	0.457741302698992	0.535795455471364	0.444697462717407	PLA2G3	1
GO:0016051	carbohydrate biosynthetic process	1/56	206/18888	0.00485436893203883	1.6373092926491	0.501532935456455	0.459366656606226	0.536663930554389	0.445418276344903	AKR1A1	1
GO:0071674	mononuclear cell migration	1/56	206/18888	0.00485436893203883	1.6373092926491	0.501532935456455	0.459366656606226	0.536663930554389	0.445418276344903	MED23	1
GO:0009566	fertilization	1/56	207/18888	0.00483091787439614	1.62939958592133	0.496522400389991	0.460987225454853	0.538039845271515	0.446560252778957	ASH1L	1
GO:0007416	synapse assembly	1/56	208/18888	0.00480769230769231	1.62156593406593	0.491538700150999	0.462603023076743	0.53940755569889	0.447695419847985	CUX2	1
GO:0006470	protein dephosphorylation	1/56	210/18888	0.00476190476190476	1.60612244897959	0.481650607103785	0.465820359771679	0.542638290625685	0.450376852864983	PPP6R2	1
GO:0042594	response to starvation	1/56	212/18888	0.00471698113207547	1.59097035040431	0.471866310209216	0.469018776563066	0.545840817551844	0.453034873913508	CPS1	1
GO:0034764	positive regulation of transmembrane transport	1/56	213/18888	0.00469483568075117	1.58350100603622	0.467012372636244	0.470610924159578	0.546646532365093	0.453703598012354	MEF2A	1
GO:0099111	microtubule-based transport	1/56	213/18888	0.00469483568075117	1.58350100603622	0.467012372636244	0.470610924159578	0.546646532365093	0.453703598012354	DNAH1	1
GO:0006282	regulation of DNA repair	1/56	215/18888	0.00465116279069767	1.5687707641196	0.457379533304517	0.473781165744526	0.547451690500692	0.454371860082013	NPAS2	1
GO:0031032	actomyosin structure organization	1/56	215/18888	0.00465116279069767	1.5687707641196	0.457379533304517	0.473781165744526	0.547451690500692	0.454371860082013	MEF2A	1
GO:0050866	negative regulation of cell activation	1/56	215/18888	0.00465116279069767	1.5687707641196	0.457379533304517	0.473781165744526	0.547451690500692	0.454371860082013	APOE	1
GO:0051648	vesicle localization	1/56	215/18888	0.00465116279069767	1.5687707641196	0.457379533304517	0.473781165744526	0.547451690500692	0.454371860082013	EXOC4	1
GO:0070374	positive regulation of ERK1 and ERK2 cascade	1/56	215/18888	0.00465116279069767	1.5687707641196	0.457379533304517	0.473781165744526	0.547451690500692	0.454371860082013	APOE	1
GO:0002064	epithelial cell development	1/56	216/18888	0.00462962962962963	1.56150793650794	0.452600090247974	0.475359286813358	0.547451690500692	0.454371860082013	NPHS1	1
GO:0009612	response to mechanical stimulus	1/56	216/18888	0.00462962962962963	1.56150793650794	0.452600090247974	0.475359286813358	0.547451690500692	0.454371860082013	GATA4	1
GO:0048167	regulation of synaptic plasticity	1/56	216/18888	0.00462962962962963	1.56150793650794	0.452600090247974	0.475359286813358	0.547451690500692	0.454371860082013	APOE	1
GO:1903828	negative regulation of protein localization	1/56	216/18888	0.00462962962962963	1.56150793650794	0.452600090247974	0.475359286813358	0.547451690500692	0.454371860082013	APOE	1
GO:0045637	regulation of myeloid cell differentiation	1/56	218/18888	0.00458715596330275	1.54718217562254	0.443113835736689	0.478501596916731	0.550027852652628	0.45651001329107	PLA2G3	1
GO:0050821	protein stabilization	1/56	218/18888	0.00458715596330275	1.54718217562254	0.443113835736689	0.478501596916731	0.550027852652628	0.45651001329107	DSG1	1
GO:0010810	regulation of cell-substrate adhesion	1/56	221/18888	0.00452488687782805	1.52617970265029	0.429062190069976	0.483180433078789	0.554881121163259	0.460538110525798	PEAK1	1
GO:0031330	negative regulation of cellular catabolic process	1/56	224/18888	0.00446428571428571	1.50573979591837	0.415217889027129	0.487818034146988	0.558278010791264	0.463357447986165	GATA4	1
GO:0006486	protein glycosylation	1/56	225/18888	0.00444444444444444	1.49904761904762	0.410648083066261	0.489354799582466	0.558278010791264	0.463357447986165	GALNT2	1
GO:0043413	macromolecule glycosylation	1/56	225/18888	0.00444444444444444	1.49904761904762	0.410648083066261	0.489354799582466	0.558278010791264	0.463357447986165	GALNT2	1
GO:0045055	regulated exocytosis	1/56	225/18888	0.00444444444444444	1.49904761904762	0.410648083066261	0.489354799582466	0.558278010791264	0.463357447986165	PLA2G3	1
GO:0050730	regulation of peptidyl-tyrosine phosphorylation	1/56	225/18888	0.00444444444444444	1.49904761904762	0.410648083066261	0.489354799582466	0.558278010791264	0.463357447986165	DOK7	1
GO:0071222	cellular response to lipopolysaccharide	1/56	225/18888	0.00444444444444444	1.49904761904762	0.410648083066261	0.489354799582466	0.558278010791264	0.463357447986165	ABCA1	1
GO:0072330	monocarboxylic acid biosynthetic process	1/56	225/18888	0.00444444444444444	1.49904761904762	0.410648083066261	0.489354799582466	0.558278010791264	0.463357447986165	PLA2G3	1
GO:0007163	establishment or maintenance of cell polarity	1/56	226/18888	0.00442477876106195	1.49241466498104	0.406100371190864	0.490887036158761	0.559500702563691	0.464372253026654	DOCK7	1
GO:0051651	maintenance of location in cell	1/56	228/18888	0.0043859649122807	1.47932330827068	0.397070326383171	0.493937975115054	0.561923820004485	0.466383382771754	APOE	1
GO:1903050	regulation of proteolysis involved in protein catabolic process	1/56	228/18888	0.0043859649122807	1.47932330827068	0.397070326383171	0.493937975115054	0.561923820004485	0.466383382771754	APOE	1
GO:0071241	cellular response to inorganic substance	1/56	229/18888	0.00436681222707424	1.47286338116032	0.392587550151226	0.495456703592736	0.56312431699268	0.467379766670121	MEF2A	1
GO:0002685	regulation of leukocyte migration	1/56	230/18888	0.00434782608695652	1.46645962732919	0.388125981276965	0.49697095540681	0.563264655614995	0.467496244383076	MED23	1
GO:0043547	positive regulation of GTPase activity	1/56	230/18888	0.00434782608695652	1.46645962732919	0.388125981276965	0.49697095540681	0.563264655614995	0.467496244383076	DOCK7	1
GO:0044242	cellular lipid catabolic process	1/56	230/18888	0.00434782608695652	1.46645962732919	0.388125981276965	0.49697095540681	0.563264655614995	0.467496244383076	CPS1	1
GO:0019318	hexose metabolic process	1/56	232/18888	0.00431034482758621	1.45381773399015	0.379265614402214	0.499986080832782	0.566153856674585	0.469894212427336	GCKR	1
GO:0007033	vacuole organization	1/56	234/18888	0.00427350427350427	1.44139194139194	0.370487554185075	0.502983454602822	0.567959941768057	0.47139322002495	ABCA1	1
GO:0010594	regulation of endothelial cell migration	1/56	234/18888	0.00427350427350427	1.44139194139194	0.370487554185075	0.502983454602822	0.567959941768057	0.47139322002495	APOE	1
GO:0034249	negative regulation of amide metabolic process	1/56	234/18888	0.00427350427350427	1.44139194139194	0.370487554185075	0.502983454602822	0.567959941768057	0.47139322002495	APOE	1
GO:0006909	phagocytosis	1/56	237/18888	0.00421940928270042	1.42314647377939	0.357471250022163	0.507446455234205	0.572467449498198	0.47513434404962	ABCA1	1
GO:0051098	regulation of binding	1/56	238/18888	0.00420168067226891	1.4171668667467	0.353171905772379	0.508925357089702	0.573071648622788	0.475635814927989	APOE	1
GO:0071219	cellular response to molecule of bacterial origin	1/56	238/18888	0.00420168067226891	1.4171668667467	0.353171905772379	0.508925357089702	0.573071648622788	0.475635814927989	ABCA1	1
GO:0002573	myeloid leukocyte differentiation	1/56	239/18888	0.00418410041841004	1.41123729826659	0.348891954110372	0.510399897572436	0.57419988476899	0.476572224049116	PLA2G3	1
GO:0065004	protein-DNA complex assembly	1/56	240/18888	0.00416666666666667	1.40535714285714	0.344631207499665	0.511870089311186	0.575321145710537	0.477502843916565	MED23	1
GO:0002274	myeloid leukocyte activation	1/56	241/18888	0.004149377593361	1.3995257854179	0.340389481035952	0.51333594489884	0.57590320688097	0.477985940820419	PLA2G3	1
GO:0007160	cell-matrix adhesion	1/56	241/18888	0.004149377593361	1.3995257854179	0.340389481035952	0.51333594489884	0.57590320688097	0.477985940820419	PEAK1	1
GO:0060560	developmental growth involved in morphogenesis	1/56	243/18888	0.00411522633744856	1.38800705467372	0.331962361806133	0.51625469781355	0.578643411294708	0.480260245198466	APOE	1
GO:2001234	negative regulation of apoptotic signaling pathway	1/56	244/18888	0.00409836065573771	1.38231850117096	0.32777661196547	0.517707620147819	0.579737104589493	0.481167984575902	GATA4	1
GO:0002703	regulation of leukocyte mediated immunity	1/56	246/18888	0.0040650406504065	1.37108013937282	0.319459857562812	0.520600618821861	0.580835401164886	0.482079544566568	PLA2G3	1
GO:0009913	epidermal cell differentiation	1/56	246/18888	0.0040650406504065	1.37108013937282	0.319459857562812	0.520600618821861	0.580835401164886	0.482079544566568	POU2F3	1
GO:0022604	regulation of cell morphogenesis	1/56	246/18888	0.0040650406504065	1.37108013937282	0.319459857562812	0.520600618821861	0.580835401164886	0.482079544566568	CUX2	1
GO:0050769	positive regulation of neurogenesis	1/56	246/18888	0.0040650406504065	1.37108013937282	0.319459857562812	0.520600618821861	0.580835401164886	0.482079544566568	CUX2	1
GO:0002790	peptide secretion	1/56	247/18888	0.00404858299595142	1.36552920763447	0.31532851047515	0.52204071995618	0.581907774997027	0.482969589297944	ABCA1	1
GO:0034599	cellular response to oxidative stress	1/56	248/18888	0.00403225806451613	1.36002304147465	0.31121495900354	0.523476572093	0.582439592576003	0.483410985217943	PEX10	1
GO:0045444	fat cell differentiation	1/56	248/18888	0.00403225806451613	1.36002304147465	0.31121495900354	0.523476572093	0.582439592576003	0.483410985217943	EBF2	1
GO:0007188	adenylate cyclase-modulating G protein-coupled receptor signaling pathway	1/56	249/18888	0.00401606425702811	1.35456110154905	0.307119037659165	0.524908187541647	0.583498122473103	0.484289539813067	ABCA1	1
GO:0033002	muscle cell proliferation	1/56	251/18888	0.00398406374501992	1.34376778599886	0.298979434539516	0.527758757436827	0.585595333594287	0.486030175077606	APOE	1
GO:0051222	positive regulation of protein transport	1/56	251/18888	0.00398406374501992	1.34376778599886	0.298979434539516	0.527758757436827	0.585595333594287	0.486030175077606	ZPR1	1
GO:0032984	protein-containing complex disassembly	1/56	252/18888	0.00396825396825397	1.33843537414966	0.294935432812201	0.529177736327396	0.586634078136666	0.486892308299698	PEX10	1
GO:0045017	glycerolipid biosynthetic process	1/56	254/18888	0.00393700787401575	1.32789651293588	0.286898245107214	0.53200314284412	0.58869200232751	0.488600336348066	MOGAT2	1
GO:0046883	regulation of hormone secretion	1/56	254/18888	0.00393700787401575	1.32789651293588	0.286898245107214	0.53200314284412	0.58869200232751	0.488600336348066	PLA2G3	1
GO:0006164	purine nucleotide biosynthetic process	1/56	256/18888	0.00390625	1.31752232142857	0.278927790663469	0.5348118950711	0.59126155824512	0.490733006540026	NADSYN1	1
GO:0002699	positive regulation of immune effector process	1/56	257/18888	0.00389105058365759	1.31239577543079	0.274967213061618	0.536210055970414	0.591730443237106	0.491122169912192	PLA2G3	1
GO:0045860	positive regulation of protein kinase activity	1/56	257/18888	0.00389105058365759	1.31239577543079	0.274967213061618	0.536210055970414	0.591730443237106	0.491122169912192	DOK7	1
GO:0045927	positive regulation of growth	1/56	258/18888	0.00387596899224806	1.30730897009967	0.271022872281259	0.537604089402095	0.592730461545868	0.491952161283033	ZPR1	1
GO:0006898	receptor-mediated endocytosis	1/56	259/18888	0.00386100386100386	1.30226144511859	0.267094623526034	0.538994007329819	0.593186339588523	0.492330529197146	APOE	1
GO:0097305	response to alcohol	1/56	259/18888	0.00386100386100386	1.30226144511859	0.267094623526034	0.538994007329819	0.593186339588523	0.492330529197146	ABCA1	1
GO:0072522	purine-containing compound biosynthetic process	1/56	264/18888	0.00378787878787879	1.2775974025974	0.247689822025137	0.545882280760386	0.60022350327952	0.498171207400286	NADSYN1	1
GO:0071216	cellular response to biotic stimulus	1/56	265/18888	0.00377358490566038	1.27277628032345	0.243855187735891	0.547247755002086	0.601180852014046	0.498965784041114	ABCA1	1
GO:0000209	protein polyubiquitination	1/56	267/18888	0.00374531835205993	1.26324237560193	0.236231176531781	0.549966617061598	0.603077111669532	0.500539634376792	PEX10	1
GO:0071900	regulation of protein serine/threonine kinase activity	1/56	267/18888	0.00374531835205993	1.26324237560193	0.236231176531781	0.549966617061598	0.603077111669532	0.500539634376792	APOE	1
GO:0060828	regulation of canonical Wnt signaling pathway	1/56	268/18888	0.00373134328358209	1.25852878464819	0.232441540025144	0.551320028234175	0.603860945723885	0.501190197967063	APOE	1
GO:0003007	heart morphogenesis	1/56	269/18888	0.00371747211895911	1.25385023898035	0.228666645898481	0.552669441683095	0.603860945723885	0.501190197967063	GATA4	1
GO:0018108	peptidyl-tyrosine phosphorylation	1/56	269/18888	0.00371747211895911	1.25385023898035	0.228666645898481	0.552669441683095	0.603860945723885	0.501190197967063	DOK7	1
GO:0050708	regulation of protein secretion	1/56	269/18888	0.00371747211895911	1.25385023898035	0.228666645898481	0.552669441683095	0.603860945723885	0.501190197967063	APOE	1
GO:0015833	peptide transport	1/56	271/18888	0.003690036900369	1.2445967316816	0.221160583271127	0.55535632175476	0.605164063616174	0.502271754770885	ABCA1	1
GO:0018212	peptidyl-tyrosine modification	1/56	271/18888	0.003690036900369	1.2445967316816	0.221160583271127	0.55535632175476	0.605164063616174	0.502271754770885	DOK7	1
GO:0071695	anatomical structure maturation	1/56	271/18888	0.003690036900369	1.2445967316816	0.221160583271127	0.55535632175476	0.605164063616174	0.502271754770885	PLA2G3	1
GO:0110053	regulation of actin filament organization	1/56	273/18888	0.00366300366300366	1.23547880690738	0.213712001106178	0.558027349636681	0.607529775814129	0.504235239532108	NPHS1	1
GO:0006260	DNA replication	1/56	278/18888	0.00359712230215827	1.21325796505653	0.195335758421608	0.564636167393668	0.614174524067419	0.509750222271248	ZPR1	1
GO:0018105	peptidyl-serine phosphorylation	1/56	282/18888	0.00354609929078014	1.19604863221885	0.180879414459658	0.569853254363724	0.61929490523428	0.514000016646688	DOCK7	1
GO:0043542	endothelial cell migration	1/56	286/18888	0.0034965034965035	1.17932067932068	0.166632938465795	0.575008926751826	0.6243394512989	0.518186869694041	APOE	1
GO:0051258	protein polymerization	1/56	287/18888	0.00348432055749129	1.17521154803385	0.163103323136844	0.57628833219758	0.625169931803624	0.518876148726768	NPHS1	1
GO:0061448	connective tissue development	1/56	288/18888	0.00347222222222222	1.17113095238095	0.159586305230082	0.577563954658573	0.625436902771984	0.519097728269925	EBF2	1
GO:1903532	positive regulation of secretion by cell	1/56	288/18888	0.00347222222222222	1.17113095238095	0.159586305230082	0.577563954658573	0.625436902771984	0.519097728269925	PLA2G3	1
GO:0030100	regulation of endocytosis	1/56	291/18888	0.00343642611683849	1.15905743740795	0.149109842362638	0.581368233805187	0.62899590745619	0.522051617364549	APOE	1
GO:0009165	nucleotide biosynthetic process	1/56	293/18888	0.00341296928327645	1.1511457825451	0.142186719113811	0.58388570549865	0.630596561938542	0.523380122449316	NADSYN1	1
GO:0072659	protein localization to plasma membrane	1/56	293/18888	0.00341296928327645	1.1511457825451	0.142186719113811	0.58388570549865	0.630596561938542	0.523380122449316	SEC23A	1
GO:0051962	positive regulation of nervous system development	1/56	294/18888	0.00340136054421769	1.14723032069971	0.138743226820154	0.585138859598789	0.631388733936526	0.52403760633415	CUX2	1
GO:1901293	nucleoside phosphate biosynthetic process	1/56	295/18888	0.00338983050847458	1.14334140435835	0.135311656053103	0.586388306939999	0.632175503932652	0.524690606686143	NADSYN1	1
GO:0001933	negative regulation of protein phosphorylation	1/56	296/18888	0.00337837837837838	1.13947876447876	0.131891914618701	0.587634058287892	0.632956897889883	0.525339145053938	APOE	1
GO:0048562	embryonic organ morphogenesis	1/56	297/18888	0.00336700336700337	1.13564213564214	0.128483911365319	0.588876124377386	0.633732941646168	0.525983242882416	GATA4	1
GO:0010632	regulation of epithelial cell migration	1/56	298/18888	0.00335570469798658	1.13183125599233	0.125087556168283	0.590114515912799	0.634503660915089	0.526622921513238	APOE	1
GO:0002366	leukocyte activation involved in immune response	1/56	301/18888	0.00332225913621262	1.12055054579972	0.114967492757735	0.593807749780463	0.63734665722903	0.528982540719438	PLA2G3	1
GO:0051054	positive regulation of DNA metabolic process	1/56	301/18888	0.00332225913621262	1.12055054579972	0.114967492757735	0.593807749780463	0.63734665722903	0.528982540719438	NPAS2	1
GO:0006874	intracellular calcium ion homeostasis	1/56	302/18888	0.0033112582781457	1.11684011352886	0.111616848555799	0.595031549533639	0.638096498396621	0.529604891023576	APOE	1
GO:0033674	positive regulation of kinase activity	1/56	303/18888	0.0033003300330033	1.11315417256011	0.108277416672265	0.596251727798253	0.6388411369267	0.530222923262533	DOK7	1
GO:0002263	cell activation involved in immune response	1/56	305/18888	0.00327868852459016	1.10585480093677	0.101631853704849	0.598681261921724	0.64087906011885	0.531914350958508	PLA2G3	1
GO:0070372	regulation of ERK1 and ERK2 cascade	1/56	308/18888	0.00324675324675325	1.09508348794063	0.0917455247207966	0.602298664031295	0.644183870420795	0.534657264772035	APOE	1
GO:0016311	dephosphorylation	1/56	309/18888	0.00323624595469256	1.09153952843273	0.0884716290431502	0.603497333289327	0.644898205757725	0.535250146082651	PPP6R2	1
GO:0046879	hormone secretion	1/56	311/18888	0.00321543408360129	1.08451998162609	0.0819556839234455	0.605884036744275	0.645744828635346	0.535952822900292	PLA2G3	1
GO:0062197	cellular response to chemical stress	1/56	311/18888	0.00321543408360129	1.08451998162609	0.0819556839234455	0.605884036744275	0.645744828635346	0.535952822900292	PEX10	1
GO:0071375	cellular response to peptide hormone stimulus	1/56	311/18888	0.00321543408360129	1.08451998162609	0.0819556839234455	0.605884036744275	0.645744828635346	0.535952822900292	CPS1	1
GO:0042886	amide transport	1/56	312/18888	0.00320512820512821	1.08104395604396	0.0787134792114479	0.607072091540115	0.645877925762907	0.536063290345129	ABCA1	1
GO:0051047	positive regulation of secretion	1/56	312/18888	0.00320512820512821	1.08104395604396	0.0787134792114479	0.607072091540115	0.645877925762907	0.536063290345129	PLA2G3	1
GO:0090092	regulation of transmembrane receptor protein serine/threonine kinase signaling pathway	1/56	317/18888	0.00315457413249211	1.06399278954484	0.06265710272713	0.612959805543477	0.651571446837554	0.540788777188977	GATA4	1
GO:0001822	kidney development	1/56	319/18888	0.00313479623824451	1.05732198835647	0.0563053433191063	0.615290552822218	0.652336842651828	0.541424037479273	NPHS1	1
GO:0019058	viral life cycle	1/56	319/18888	0.00313479623824451	1.05732198835647	0.0563053433191063	0.615290552822218	0.652336842651828	0.541424037479273	APOE	1
GO:0097193	intrinsic apoptotic signaling pathway	1/56	319/18888	0.00313479623824451	1.05732198835647	0.0563053433191063	0.615290552822218	0.652336842651828	0.541424037479273	GATA4	1
GO:0060070	canonical Wnt signaling pathway	1/56	323/18888	0.00309597523219814	1.04422821760283	0.0437200352013963	0.619910767795857	0.656662234413223	0.545014009588796	APOE	1
GO:0009101	glycoprotein biosynthetic process	1/56	324/18888	0.00308641975308642	1.04100529100529	0.0405979313146677	0.621057279888689	0.657303654237594	0.5455463727612	GALNT2	1
GO:0031647	regulation of protein stability	1/56	326/18888	0.00306748466257669	1.03461875547765	0.0343823176216607	0.623340123560546	0.658000217311958	0.546124503517311	DSG1	1
GO:0055074	calcium ion homeostasis	1/56	326/18888	0.00306748466257669	1.03461875547765	0.0343823176216607	0.623340123560546	0.658000217311958	0.546124503517311	APOE	1
GO:1904951	positive regulation of establishment of protein localization	1/56	326/18888	0.00306748466257669	1.03461875547765	0.0343823176216607	0.623340123560546	0.658000217311958	0.546124503517311	ZPR1	1
GO:1902105	regulation of leukocyte differentiation	1/56	328/18888	0.00304878048780488	1.02831010452962	0.0282043885993342	0.625609458948529	0.659822476234777	0.547636935007942	PLA2G3	1
GO:0072001	renal system development	1/56	329/18888	0.00303951367781155	1.02518454190187	0.025129393072881	0.626739085581012	0.660440580208959	0.548149946580189	NPHS1	1
GO:0048638	regulation of developmental growth	1/56	330/18888	0.00303030303030303	1.02207792207792	0.0220636247139425	0.62786536454041	0.661054088315943	0.548659143692158	APOE	1
GO:0030198	extracellular matrix organization	1/56	332/18888	0.00301204819277108	1.01592082616179	0.0159595169080194	0.630107918376317	0.661695005036495	0.549191089300379	NPHS1	1
GO:0045787	positive regulation of cell cycle	1/56	332/18888	0.00301204819277108	1.01592082616179	0.0159595169080194	0.630107918376317	0.661695005036495	0.549191089300379	ZPR1	1
GO:0070371	ERK1 and ERK2 cascade	1/56	332/18888	0.00301204819277108	1.01592082616179	0.0159595169080194	0.630107918376317	0.661695005036495	0.549191089300379	APOE	1
GO:0043062	extracellular structure organization	1/56	333/18888	0.003003003003003	1.01287001287001	0.0129210527510825	0.631224212651534	0.662294834517801	0.549688933478928	NPHS1	1
GO:0045229	external encapsulating structure organization	1/56	334/18888	0.0029940119760479	1.0098374679213	0.00989156632510847	0.632337198051238	0.662890160165879	0.550183039583203	NPHS1	1
GO:0060562	epithelial tube morphogenesis	1/56	335/18888	0.00298507462686567	1.00682302771855	0.00687099682324308	0.633446884205659	0.66348100371541	0.55067342565247	GATA4	1
GO:0045862	positive regulation of proteolysis	1/56	336/18888	0.00297619047619048	1.00382653061224	0.00385928404336399	0.634553280717516	0.664067386797401	0.551160109639948	APOE	1
GO:0021700	developmental maturation	1/56	341/18888	0.00293255131964809	0.989107666527021	-0.0110684947495804	0.640036252817466	0.669228956259227	0.555444089318899	PLA2G3	1
GO:0030111	regulation of Wnt signaling pathway	1/56	342/18888	0.00292397660818713	0.986215538847118	-0.0140282985522556	0.641123111600139	0.669788977295072	0.555908893436152	APOE	1
GO:0032956	regulation of actin cytoskeleton organization	1/56	344/18888	0.00290697674418605	0.980481727574751	-0.0199226070107312	0.643287168988753	0.671472431547539	0.557306120357411	NPHS1	1
GO:0009895	negative regulation of catabolic process	1/56	353/18888	0.0028328611898017	0.955483609874545	-0.0460403141353049	0.652867879410801	0.680304008133896	0.564636118511824	GATA4	1
GO:0045765	regulation of angiogenesis	1/56	353/18888	0.0028328611898017	0.955483609874545	-0.0460403141353049	0.652867879410801	0.680304008133896	0.564636118511824	GATA4	1
GO:0006936	muscle contraction	1/56	355/18888	0.0028169014084507	0.95010060362173	-0.0517563792645578	0.654962355306018	0.681901680974132	0.565962148904673	GATA4	1
GO:1990778	protein localization to cell periphery	1/56	356/18888	0.00280898876404494	0.947431781701445	-0.0546027343899645	0.656004933847153	0.682402392657784	0.566377727672651	SEC23A	1
GO:0031589	cell-substrate adhesion	1/56	359/18888	0.00278551532033426	0.939514524472742	-0.0630956783536611	0.659114140277164	0.685050197122972	0.56857534229483	PEAK1	1
GO:0042176	regulation of protein catabolic process	1/56	362/18888	0.00276243093922652	0.931728492501973	-0.0715204484464633	0.662195741455385	0.687077562654391	0.570258007383935	APOE	1
GO:1901342	regulation of vasculature development	1/56	362/18888	0.00276243093922652	0.931728492501973	-0.0715204484464633	0.662195741455385	0.687077562654391	0.570258007383935	GATA4	1
GO:0090287	regulation of cellular response to growth factor stimulus	1/56	373/18888	0.00268096514745308	0.904251244733818	-0.101848110301386	0.673262634844143	0.697964250286377	0.579293698743209	GATA4	1
GO:0010631	epithelial cell migration	1/56	375/18888	0.00266666666666667	0.899428571428571	-0.107270210619432	0.675236182166636	0.699413436771068	0.580496488998643	APOE	1
GO:1901653	cellular response to peptide	1/56	376/18888	0.00265957446808511	0.897036474164134	-0.109970940306626	0.676218560700568	0.69983437074207	0.580845854165824	CPS1	1
GO:0090132	epithelium migration	1/56	378/18888	0.00264550264550265	0.892290249433107	-0.115351963556044	0.678174570207916	0.701261364087334	0.582030224644285	APOE	1
GO:0030336	negative regulation of cell migration	1/56	381/18888	0.0026246719160105	0.885264341957255	-0.123373011838851	0.681086842917798	0.703673906585991	0.584032577439358	APOE	1
GO:0090130	tissue migration	1/56	383/18888	0.00261096605744125	0.880641551659828	-0.12868718103525	0.683013962174108	0.705065390009806	0.585187475529039	APOE	1
GO:0002697	regulation of immune effector process	1/56	385/18888	0.0025974025974026	0.876066790352505	-0.133975155116791	0.68492964300377	0.706442713284873	0.586330621032626	PLA2G3	1
GO:0009100	glycoprotein metabolic process	1/56	386/18888	0.00259067357512953	0.87379718726869	-0.136609414269264	0.685883214856539	0.706826213783457	0.586648917309553	GALNT2	1
GO:0008544	epidermis development	1/56	387/18888	0.00258397932816537	0.871539313399779	-0.139237238324357	0.68683395207241	0.707206145566083	0.58696425163726	POU2F3	1
GO:0141091	transforming growth factor beta receptor superfamily signaling pathway	1/56	388/18888	0.00257731958762887	0.869293078055965	-0.141858664500628	0.687781862925009	0.707582526209895	0.587276638604358	GATA4	1
GO:0043161	proteasome-mediated ubiquitin-dependent protein catabolic process	1/56	389/18888	0.0025706940874036	0.867058391479985	-0.144473729698933	0.688726955664263	0.70795537320819	0.587586092729864	PEX10	1
GO:0050900	leukocyte migration	1/56	396/18888	0.00252525252525253	0.851731601731602	-0.162604113278132	0.695264385712188	0.712866015730218	0.591661809027117	MED23	1
GO:2000146	negative regulation of cell motility	1/56	396/18888	0.00252525252525253	0.851731601731602	-0.162604113278132	0.695264385712188	0.712866015730218	0.591661809027117	APOE	1
GO:2001233	regulation of apoptotic signaling pathway	1/56	396/18888	0.00252525252525253	0.851731601731602	-0.162604113278132	0.695264385712188	0.712866015730218	0.591661809027117	GATA4	1
GO:0001701	in utero embryonic development	1/56	401/18888	0.00249376558603491	0.841111506946918	-0.175371369189372	0.699851226602345	0.716963946308474	0.595062993773895	ZPR1	1
GO:0006401	RNA catabolic process	1/56	404/18888	0.00247524752475248	0.834865629420085	-0.182960550778309	0.702570711339897	0.719143567209752	0.596872027192499	ZPR1	1
GO:0050678	regulation of epithelial cell proliferation	1/56	407/18888	0.00245700245700246	0.828711828711829	-0.190497431660977	0.705265992383036	0.721294764937196	0.598657470054004	APOE	1
GO:0030900	forebrain development	1/56	408/18888	0.00245098039215686	0.826680672268908	-0.192998251670361	0.706159077412339	0.721600739323795	0.598911421505043	DOCK7	1
GO:0140694	non-membrane-bounded organelle assembly	1/56	413/18888	0.00242130750605327	0.816672431684538	-0.2054176994757	0.710584787703223	0.725513039545727	0.602158537478715	MEF2A	1
GO:0007178	transmembrane receptor protein serine/threonine kinase signaling pathway	1/56	417/18888	0.00239808153477218	0.808838643371017	-0.215253493272531	0.714078160484477	0.728467644826733	0.604610789468495	GATA4	1
GO:0001558	regulation of cell growth	1/56	418/18888	0.00239234449760766	0.806903622693096	-0.217698832573646	0.714945012469365	0.728740092407952	0.604836914469844	APOE	1
GO:1903706	regulation of hemopoiesis	1/56	424/18888	0.00235849056603774	0.795485175202156	-0.232258762606626	0.720092180194931	0.733371331883354	0.608680732895173	PLA2G3	1
GO:0031400	negative regulation of protein modification process	1/56	426/18888	0.00234741784037559	0.791750503018109	-0.237070037395637	0.721787532315825	0.73448228790932	0.609602799928203	APOE	1
GO:0040013	negative regulation of locomotion	1/56	431/18888	0.00232018561484919	0.782565462379847	-0.249008337696962	0.725981914404791	0.738132239332068	0.612632172649011	APOE	1
GO:0031331	positive regulation of cellular catabolic process	1/56	432/18888	0.00231481481481481	0.780753968253968	-0.251380800654774	0.726813306981772	0.738359672226465	0.612820936532774	APOE	1
GO:0034470	ncRNA processing	1/56	433/18888	0.0023094688221709	0.778950841306499	-0.253748258694308	0.72764222195842	0.738584210258547	0.613007297749784	TRMT61A	1
GO:0043434	response to peptide hormone	1/56	438/18888	0.00228310502283105	0.770058708414873	-0.265511366192091	0.731749885843379	0.74213364883114	0.615953247199681	CPS1	1
GO:0030099	myeloid cell differentiation	1/56	439/18888	0.00227790432801822	0.768304588350146	-0.267849326682417	0.732564086731876	0.742339754277923	0.61612430981005	PLA2G3	1
GO:0045088	regulation of innate immune response	1/56	440/18888	0.00227272727272727	0.766558441558441	-0.270182457801146	0.733375860331693	0.742543058585839	0.616293047541896	APOE	1
GO:0009150	purine ribonucleotide metabolic process	1/56	446/18888	0.00224215246636771	0.75624599615631	-0.284081177530963	0.738195925324244	0.746179741488317	0.619311407707002	SULT2A1	1
GO:0042391	regulation of membrane potential	1/56	446/18888	0.00224215246636771	0.75624599615631	-0.284081177530963	0.738195925324244	0.746179741488317	0.619311407707002	CUX2	1
GO:0048568	embryonic organ development	1/56	455/18888	0.0021978021978022	0.741287284144427	-0.30461602226476	0.74526597287767	0.752700047420091	0.624723106284121	GATA4	1
GO:0051051	negative regulation of transport	1/56	462/18888	0.00216450216450216	0.730055658627087	-0.320336896278075	0.750634941583237	0.757492902012984	0.628701061406488	APOE	1
GO:0009259	ribonucleotide metabolic process	1/56	466/18888	0.00214592274678112	0.723789086450031	-0.329224907674601	0.753652859308692	0.759907239883868	0.630704904317735	SULT2A1	1
GO:0007015	actin filament organization	1/56	467/18888	0.00214132762312634	0.722239216885898	-0.331436281533812	0.754401716103759	0.760031579656772	0.630808103366851	NPHS1	1
GO:0002443	leukocyte mediated immunity	1/56	469/18888	0.00213219616204691	0.71915930551325	-0.335846414905463	0.755892728612128	0.760902788122398	0.631531185636784	PLA2G3	1
GO:0043410	positive regulation of MAPK cascade	1/56	475/18888	0.00210526315789474	0.710075187969925	-0.348977312194945	0.760312627051286	0.764718412141815	0.634698062665678	APOE	1
GO:0019693	ribose phosphate metabolic process	1/56	480/18888	0.00208333333333333	0.702678571428571	-0.359807993663157	0.76393575660196	0.767727001051598	0.637195119781183	SULT2A1	1
GO:0050673	epithelial cell proliferation	1/56	482/18888	0.0020746887966805	0.699762892708951	-0.364112390801405	0.765369899104468	0.767897958226201	0.63733701016305	APOE	1
GO:0051345	positive regulation of hydrolase activity	1/56	482/18888	0.0020746887966805	0.699762892708951	-0.364112390801405	0.765369899104468	0.767897958226201	0.63733701016305	DOCK7	1
GO:1903829	positive regulation of protein localization	1/56	483/18888	0.0020703933747412	0.698314108251996	-0.36625868887394	0.766083757935836	0.76798000486142	0.637405106915521	ZPR1	1
GO:0034762	regulation of transmembrane transport	1/56	489/18888	0.00204498977505112	0.689745836985101	-0.379054990153085	0.770322331380178	0.771592442396469	0.640403344003307	MEF2A	1
GO:0022407	regulation of cell-cell adhesion	1/56	496/18888	0.00201612903225806	0.680011520737327	-0.393811126678051	0.775172058549396	0.775810585780491	0.643904302514802	CELSR2	1
GO:0001667	ameboidal-type cell migration	1/56	498/18888	0.00200803212851406	0.677280550774527	-0.397993727344507	0.776539124490187	0.776539124490187	0.644508972286419	APOE	1
