# Supplementary material for: Causal analysis of the impact of serum 25-hydroxyvitamin D levels on laryngeal cancer: A two-sample mendelian randomization study
Source: Braz J Otorhinolaryngol. 2025 Sep 10;92(1):101705. doi: 10.1016/j.bjorl.2025.101705 (PMC12827714; doi:10.1016/j.bjorl.2025.101705)
Supplement: Supplementary file 5 [file mmc5.csv]

category	subcategory	ID	Description	GeneRatio	BgRatio	RichFactor	FoldEnrichment	zScore	pvalue	p.adjust	qvalue	geneID	Count
Metabolism	Carbohydrate metabolism	hsa00053	Ascorbate and aldarate metabolism	7/32	30/8847	0.233333333333333	64.509375	20.9930405261844	7.70823874808203e-12	4.47077847388758e-10	3.48899227544766e-10	10327/54578/54600/54576/54575/54577/54579	7
Metabolism	Carbohydrate metabolism	hsa00040	Pentose and glucuronate interconversions	7/32	36/8847	0.194444444444444	53.7578125	19.1100898152188	3.11400790803353e-11	9.03062293329724e-10	7.04749158133905e-10	10327/54578/54600/54576/54575/54577/54579	7
Organismal Systems	Digestive system	hsa04976	Bile secretion	8/32	90/8847	0.0888888888888889	24.575	13.5435520029149	7.20372304428266e-10	1.39271978856131e-08	1.0868775119444e-08	6822/10599/54578/54600/54576/54575/54577/54579	8
Human Diseases	Cancer: overview	hsa05204	Chemical carcinogenesis - DNA adducts	7/32	71/8847	0.0985915492957746	27.2574823943662	13.3835476160244	4.54782813925386e-09	6.59435080191809e-08	5.14622657862936e-08	6822/54578/54600/54576/54575/54577/54579	7
Metabolism	Xenobiotics biodegradation and metabolism	hsa00980	Metabolism of xenobiotics by cytochrome P450	7/32	79/8847	0.0886075949367089	24.4972310126582	12.6391323074097	9.71753418005082e-09	1.11557280837097e-07	8.70592209799485e-08	6822/54578/54600/54576/54575/54577/54579	7
Metabolism	Metabolism of cofactors and vitamins	hsa00860	Porphyrin metabolism	6/32	46/8847	0.130434782608696	36.0611413043478	14.3640283221842	1.15404083624583e-08	1.11557280837097e-07	8.70592209799485e-08	54578/54600/54576/54575/54577/54579	6
Metabolism	Global and overview maps	hsa01240	Biosynthesis of cofactors	8/32	153/8847	0.0522875816993464	14.4558823529412	10.1154539471056	4.92857913749627e-08	4.08367985678262e-07	3.18690079567428e-07	10327/54578/55191/54600/54576/54575/54577/54579	8
Metabolism	Lipid metabolism	hsa00140	Steroid hormone biosynthesis	6/32	62/8847	0.0967741935483871	26.7550403225806	12.2609605294216	7.2735819055994e-08	5.27334688155957e-07	4.11531607816808e-07	54578/54600/54576/54575/54577/54579	6
Metabolism	Metabolism of cofactors and vitamins	hsa00830	Retinol metabolism	6/32	68/8847	0.0882352941176471	24.3943014705882	11.6675403729959	1.27552230192119e-07	8.220032612381e-07	6.41490748334634e-07	54578/54600/54576/54575/54577/54579	6
Metabolism	Xenobiotics biodegradation and metabolism	hsa00982	Drug metabolism - cytochrome P450	6/32	73/8847	0.0821917808219178	22.7234589041096	11.2286847775852	1.95884375024827e-07	1.136129375144e-06	8.86634539586058e-07	54578/54600/54576/54575/54577/54579	6
Metabolism	Xenobiotics biodegradation and metabolism	hsa00983	Drug metabolism - other enzymes	6/32	81/8847	0.0740740740740741	20.4791666666667	10.6108322364736	3.6596047778222e-07	1.92960979194261e-06	1.50586608082636e-06	54578/54600/54576/54575/54577/54579	6
Human Diseases	Cancer: overview	hsa05207	Chemical carcinogenesis - receptor activation	6/32	215/8847	0.027906976744186	7.71540697674419	6.00583159100082	0.00010259220713191	0.000495862334470899	0.000386970605848433	54578/54600/54576/54575/54577/54579	6
Organismal Systems	Digestive system	hsa04975	Fat digestion and absorption	3/32	43/8847	0.0697674418604651	19.2885174418605	7.24285865586818	0.000480873537535379	0.00214543578285015	0.00167429652745112	50487/19/80168	3
Organismal Systems	Digestive system	hsa04979	Cholesterol metabolism	3/32	51/8847	0.0588235294117647	16.2628676470588	6.58591186130279	0.000795681550440079	0.00329639499468033	0.00257250426082131	1071/348/19	3
Metabolism	Lipid metabolism	hsa00561	Glycerolipid metabolism	2/32	65/8847	0.0307692307692308	8.50673076923077	3.6597220304693	0.0228815745500814	0.0884754215936482	0.0690461547827018	10327/80168	2
Metabolism	Energy metabolism	hsa00910	Nitrogen metabolism	1/32	17/8847	0.0588235294117647	16.2628676470588	3.79505037890479	0.0597947903001551	0.216756114838062	0.169156314664913	1373	1
Metabolism	Lipid metabolism	hsa00100	Steroid biosynthesis	1/32	20/8847	0.05	13.8234375	3.45899705565153	0.069980876732253	0.238758285321804	0.186326792537887	6307	1
Metabolism	Amino acid metabolism	hsa00340	Histidine metabolism	1/32	22/8847	0.0454545454545455	12.5667613636364	3.27267634499624	0.0767121211196419	0.244393746821474	0.19072470260115	3034	1
Metabolism	Amino acid metabolism	hsa00220	Arginine biosynthesis	1/32	23/8847	0.0434782608695652	12.0203804347826	3.18834312731306	0.0800600205104828	0.244393746821474	0.19072470260115	1373	1
Metabolism	Lipid metabolism	hsa00592	alpha-Linolenic acid metabolism	1/32	26/8847	0.0384615384615385	10.6334134615385	2.96377521392686	0.0900333085642778	0.261096594836406	0.203759593066523	50487	1
Metabolism	Lipid metabolism	hsa00591	Linoleic acid metabolism	1/32	30/8847	0.0333333333333333	9.215625	2.71567699371838	0.1031682201629	0.284940798545153	0.222367592331063	50487	1
Organismal Systems	Environmental adaptation	hsa04710	Circadian rhythm	1/32	34/8847	0.0294117647058824	8.13143382352941	2.51010407250702	0.116119377804021	0.287522218488306	0.22438213058071	4862	1
Environmental Information Processing	Signal transduction	hsa04022	cGMP-PKG signaling pathway	2/32	166/8847	0.0120481927710843	3.33094879518072	1.82658210091984	0.120523703636941	0.287522218488306	0.22438213058071	4205/2626	2
Metabolism	Glycan biosynthesis and metabolism	hsa00512	Mucin type O-glycan biosynthesis	1/32	36/8847	0.0277777777777778	7.6796875	2.41953602724894	0.122526827940502	0.287522218488306	0.22438213058071	2590	1
Metabolism	Amino acid metabolism	hsa00250	Alanine, aspartate and glutamate metabolism	1/32	37/8847	0.027027027027027	7.47212837837838	2.37682567056549	0.125713655940265	0.287522218488306	0.22438213058071	1373	1
Metabolism	Metabolism of cofactors and vitamins	hsa00760	Nicotinate and nicotinamide metabolism	1/32	38/8847	0.0263157894736842	7.27549342105263	2.33568176574835	0.128889270356827	0.287522218488306	0.22438213058071	55191	1
Environmental Information Processing	Membrane transport	hsa02010	ABC transporters	1/32	45/8847	0.0222222222222222	6.14375	2.08416801041141	0.150807783032359	0.313942897498513	0.24500080930011	19	1
Metabolism	Glycan biosynthesis and metabolism	hsa00514	Other types of O-glycan biosynthesis	1/32	47/8847	0.0212765957446809	5.88231382978723	2.02195079758112	0.156971448749257	0.313942897498513	0.24500080930011	2590	1
Metabolism	Carbohydrate metabolism	hsa00620	Pyruvate metabolism	1/32	47/8847	0.0212765957446809	5.88231382978723	2.02195079758112	0.156971448749257	0.313942897498513	0.24500080930011	10327	1
Metabolism	Lipid metabolism	hsa00565	Ether lipid metabolism	1/32	50/8847	0.02	5.529375	1.93505486515909	0.166135759621419	0.321195801934743	0.250660970656878	50487	1
Human Diseases	Cardiovascular disease	hsa05417	Lipid and atherosclerosis	2/32	216/8847	0.00925925925925926	2.55989583333333	1.39839291088351	0.183339799261185	0.343022850230605	0.267694783301561	25833/19	2
Metabolism	Lipid metabolism	hsa00590	Arachidonic acid metabolism	1/32	61/8847	0.0163934426229508	4.53227459016393	1.66786568526224	0.198919718292542	0.359854399421392	0.280830112071141	50487	1
Metabolism	Amino acid metabolism	hsa00310	Lysine degradation	1/32	63/8847	0.0158730158730159	4.38839285714286	1.62612964441498	0.204744744498378	0.359854399421392	0.280830112071141	55870	1
Metabolism	Carbohydrate metabolism	hsa00010	Glycolysis / Gluconeogenesis	1/32	67/8847	0.0149253731343284	4.12639925373134	1.54764689283869	0.216271950348625	0.368934503535889	0.287916218730367	10327	1
Metabolism	Global and overview maps	hsa01230	Biosynthesis of amino acids	1/32	75/8847	0.0133333333333333	3.68625	1.40755394085335	0.238842748969684	0.395796555435476	0.308879344532223	1373	1
Cellular Processes	Transport and catabolism	hsa04146	Peroxisome	1/32	83/8847	0.0120481927710843	3.33094879518072	1.28545800589189	0.260783269570789	0.420150823197382	0.327885397413565	5192	1
Human Diseases	Infectious disease: bacterial	hsa05150	Staphylococcus aureus infection	1/32	100/8847	0.01	2.7646875	1.06924085500291	0.305391414065208	0.476646749865702	0.371974777572145	1828	1
Metabolism	Lipid metabolism	hsa00564	Glycerophospholipid metabolism	1/32	103/8847	0.00970873786407767	2.68416262135922	1.03582135534788	0.312987886018184	0.476646749865702	0.371974777572145	50487	1
Organismal Systems	Digestive system	hsa04972	Pancreatic secretion	1/32	106/8847	0.00943396226415094	2.60819575471698	1.00357210714118	0.320503849047627	0.476646749865702	0.371974777572145	50487	1
Organismal Systems	Endocrine system	hsa04928	Parathyroid hormone synthesis, secretion and action	1/32	115/8847	0.00869565217391304	2.40407608695652	0.913103479857003	0.342576903778822	0.488029187979155	0.380857624012771	4205	1
Metabolism	Global and overview maps	hsa01200	Carbon metabolism	1/32	116/8847	0.00862068965517241	2.38335129310345	0.903580352959267	0.344986150123196	0.488029187979155	0.380857624012771	1373	1
Organismal Systems	Endocrine system	hsa04919	Thyroid hormone signaling pathway	1/32	122/8847	0.00819672131147541	2.26613729508197	0.848428595036007	0.359263015633309	0.49612511682695	0.387175681008328	2626	1
Organismal Systems	Circulatory system	hsa04270	Vascular smooth muscle contraction	1/32	134/8847	0.00746268656716418	2.06319962686567	0.747172116202946	0.386917927414458	0.518793484688331	0.404866058831184	50487	1
Environmental Information Processing	Signal transduction	hsa04371	Apelin signaling pathway	1/32	140/8847	0.00714285714285714	1.97477678571429	0.700442068502765	0.400308196766686	0.518793484688331	0.404866058831184	4205	1
Human Diseases	Cardiovascular disease	hsa05418	Fluid shear stress and atherosclerosis	1/32	141/8847	0.00709219858156028	1.96077127659574	0.692879215886905	0.402512186396119	0.518793484688331	0.404866058831184	4205	1
Cellular Processes	Transport and catabolism	hsa04148	Efferocytosis	1/32	157/8847	0.00636942675159236	1.7609474522293	0.579604706850115	0.436726886917512	0.538939562579057	0.420588043392005	19	1
Cellular Processes	Cell growth and death	hsa04218	Cellular senescence	1/32	157/8847	0.00636942675159236	1.7609474522293	0.579604706850115	0.436726886917512	0.538939562579057	0.420588043392005	2626	1
Genetic Information Processing	Folding, sorting and degradation	hsa04141	Protein processing in endoplasmic reticulum	1/32	170/8847	0.00588235294117647	1.62628676470588	0.496764090110011	0.463121434616313	0.548184555260126	0.427802828968882	10484	1
Cellular Processes	Cellular community - eukaryotes	hsa04530	Tight junction	1/32	170/8847	0.00588235294117647	1.62628676470588	0.496764090110011	0.463121434616313	0.548184555260126	0.427802828968882	2626	1
Human Diseases	Cancer: overview	hsa05202	Transcriptional misregulation in cancer	1/32	193/8847	0.00518134715025907	1.43248056994819	0.365994119980597	0.50691327002895	0.584739326744327	0.456330146098113	221037	1
Cellular Processes	Cell motility	hsa04814	Motor proteins	1/32	197/8847	0.0050761421319797	1.40339467005076	0.344978884382747	0.514167339033804	0.584739326744327	0.456330146098113	25981	1
Human Diseases	Cancer: overview	hsa05208	Chemical carcinogenesis - reactive oxygen species	1/32	226/8847	0.00442477876106195	1.22331305309735	0.204892850559529	0.563753518557303	0.628802001467761	0.490716625464859	10327	1
Environmental Information Processing	Signal transduction	hsa04014	Ras signaling pathway	1/32	238/8847	0.00420168067226891	1.16163340336134	0.152293209931872	0.582805061758876	0.63778667135877	0.497728255325356	50487	1
Human Diseases	Infectious disease: bacterial	hsa05132	Salmonella infection	1/32	251/8847	0.00398406374501992	1.10146912350598	0.0982561775081875	0.602534475000813	0.647166658334207	0.505048390351559	60412	1
Human Diseases	Neurodegenerative disease	hsa05016	Huntington disease	1/32	311/8847	0.00321543408360129	0.888967041800643	-0.120099776814285	0.68247430458588	0.71970017574511	0.561653494683117	25981	1
Human Diseases	Neurodegenerative disease	hsa05014	Amyotrophic lateral sclerosis	1/32	371/8847	0.00269541778975741	0.745198787061995	-0.302085771562513	0.74673852708499	0.773407760195168	0.60356685459877	25981	1
Human Diseases	Neurodegenerative disease	hsa05010	Alzheimer disease	1/32	391/8847	0.00255754475703325	0.707081202046036	-0.3569360663664	0.765211019490287	0.778635774218186	0.607646792947042	348	1
Human Diseases	Neurodegenerative disease	hsa05022	Pathways of neurodegeneration - multiple diseases	1/32	483/8847	0.0020703933747412	0.572399068322981	-0.582294240445179	0.83466439109779	0.83466439109779	0.651371484885753	25981	1
